# Supplementary material for: FRET biosensor allows spatio-temporal observation of shear stress-induced polar RhoGDIα activation
Source: Commun Biol. 2018 Dec 10;1:224. doi: 10.1038/s42003-018-0232-2 (PMC6288100; doi:10.1038/s42003-018-0232-2)
Supplement: Supplementary file 1 — Supplementary Software 1 [file 42003_2018_232_MOESM1_ESM.txt]

%%The code is used to visualize the polarity 
%%The code is written by Matlab


clear all
clc;close all;
[name,path]=uigetfile('*.*','MultiSelect','on');
name=sort(name);
 
prompt={'Please input the direction of shear stress'};
   title_name='horizontal is 1 and vertical is 0';
   numlines=1;
   defaultanswer={''};
   answer=inputdlg(prompt,title_name,numlines,defaultanswer);
direction=sscanf(answer{1},'%lf');
 
prompt={'Please input the number of images'};
   title_name1='the number of images';
   numlines=1;
   defaultanswer={''};
   answer1=inputdlg(prompt,title_name1,numlines,defaultanswer);
page=sscanf(answer1{1},'%lf');
 
prompt={'input the time of shear stress application'};
   title_name1='the time of shear stress application';
   numlines=1;
   defaultanswer={''};
   answer2=inputdlg(prompt,title_name1,numlines,defaultanswer);
Time=sscanf(answer2{1},'%lf');
 
region=50;
 
for k=1:length(name),
    file{k}=strcat(path,name{k});
    im{k}=imread(file{k});
    if direction==0
    im{k}=im{k}';
    end
end
 
 h = figure; imagesc(im{5}); title('please choose the cell');
[im_crop,rect] = imcrop;
close(h)
 
 for k=1:length(im)
     in_crop{k}=imcrop(im{k},rect);
 end
for k=1:length(in_crop)
    sigma = 0.6;
    gausFilter = fspecial('gaussian',[3 3],sigma);
    imm{k}=imfilter(in_crop{k},gausFilter,'replicate');
    [rowmax,columnmax]=size(imm{k});
    rbackground1=[2 2 22 22];cbackground1=[2 22 22 2];
    bw1=roipoly(imm{k},cbackground1,rbackground1);
    rbackground2=[2 2 22 22];cbackground2=[columnmax-20 columnmax columnmax columnmax-20];
    bw2=roipoly(imm{k},cbackground2,rbackground2);
    rbackground3=[rowmax-20 rowmax-20 rowmax rowmax];cbackground3=[2 22 22 2];
    bw3=roipoly(imm{k},cbackground3,rbackground3);
    rbackground4=[rowmax-20 rowmax-20 rowmax rowmax];cbackground4=[columnmax-20 columnmax columnmax columnmax-20];
    bw4=roipoly(imm{k},cbackground4,rbackground4);
    bw=bw1+bw2+bw3+bw4;
    sum_bw = sum(sum(bw));
    mean_bw = sum(sum(double(imm{k})/sum_bw.*bw));  
    imm_sub{k}=imm{k}-mean_bw;
    figure(1)
    imagesc(imm{k}); 
    I_bw = im2bw(imm_sub{k},1.3*graythresh(imm_sub{k}));
    se = strel('disk',2);
    I_dilate= imdilate(I_bw,se);
    se1 = strel('disk',1);
    I_erode= imerode(I_dilate,se1);
    I_open=bwareaopen(I_erode,9000,8);
    [nn,mm]=size(I_open);
     for i=1:nn
         xx_min=find(I_open(i,:),1,'first');
         xx_max=find(I_open(i,:),1,'last');
         for j=1:mm
             if j>xx_min&j<xx_max
                 I_open(i,j)=1;
             end
         end
     end
    [n,m]=size(imm_sub{k});  
    for i=1:n
        for j=1:m
            if (I_open(i,j)==0)
                imm_sub{k}(i,j)=0;
            end
        end
    end
    figure(2)
    imagesc(imm_sub{k});
    colorbar;
end
[n,m]=size(imm_sub{1}); 
for k=1:page
    mat_1{k}=imm_sub{k}(:,:);
end
for k=(page+1):length(im)
    mat_2{k-page}=imm_sub{k}(:,:);
end
for k=1:page
    for i=1:n
        for j=1:m
            if mat_2{k}(i,j)~=0
                fret{k}(i,j)=double(mat_1{k}(i,j))/double(mat_2{k}(i,j));
            else
                fret{k}(i,j)=0;
            end
        end
    end
    
    figure(3)
    imagesc(fret{k});
%     colorbar;
%     caxis([0 3.5]);
end
for k=1:length(fret)
    [row,column]=size(fret{k});
    fret_im=fret{k};
    for i=1:row,   
        for j=1:column,
            if (fret{k}(i,j)==0)
                fret_im(i,j)=0;
            else
                fret_im(i,j)=1;
            end
        end
    end
     fret_sum=sum(fret{k});
     num=sum(fret_im(:));
     x_min = find(fret_sum, 1, 'first');
     x_max = find(fret_sum, 1, 'last');
     b=x_max-x_min+1;
     c=double(b/region);
     d=0;
     for m=x_min:c:x_max,
         d=d+1;
         aa(d)=sum(sum(fret{k}(:,floor(m):floor(m+c-1))));
         bb(d)=sum(sum(fret_im(:,floor(m):floor(m+c-1))));
         if bb(d)==0
             in(k,d)=0;
         else
             in(k,d)=aa(d)/bb(d);
         end
     end
     ave(k)=sum(fret{k}(:))/num;
end
 [in_row,in_column]=size(in);
 for i=1:in_row
     for j=1:in_column
         if ave(i)==0
             inn(i,j)=0;
         else
             inn(i,j)=in(i,j)/ave(i);
         end
     end
 end
 inn3=inn;
[N1,M1]=size(inn);
for ii=1:N1
    for jj=1:M1
        if inn(ii,jj)==0
            inn3(ii,:)=0;
        end
    end
end
p=zeros(1,region);
T_point=Time;
l=find(inn3(:,7)); 
for k=1:length(l),
     inn2(k,:)=inn3(l(k),:);
     if(T_point==l(k))
         p=inn3(l(k),:);
         Time=k;
     end
end
while (p(1,1)==0)
    T_point=T_point-1;
    for k=1:length(l)
        if(T_point==l(k))
             p=inn3(l(k),:);
             Time=k;
        end
    end
end
for t=1:region,
    in2(:,t)=inn2(:,t)/p(1,t);
end
for i=1:page
    ave_normalize(i,1)=ave(1,i)/ave(1,Time);
end
figure(4)
kk=1:page;
plot(kk,ave_normalize);
draw_region(in2,region,Time)
 
 
function draw_region(pbdl_new,region,Time)
in2=pbdl_new;
ZZ=1.3;
zz=0.7;
[q1,q2]=size(in2);
time=(1-Time):(q1-Time);
distance=1:region;
in4=in2';
intensity_matrix2=cat(2,in4); % put the intensity in rows 
figure('color','w'); 
set(gca, 'FontSize', 16, 'FontWeight', 'bold','Box', 'off', 'LineWidth',2);
axis([-10 60 1 region zz ZZ]);
set(gca,'YTick', [1,10,20,30,40,50], 'XTick', [-10:10:60]');
surface(time,distance,intensity_matrix2,'EdgeColor','none'); 
shading interp;
caxis([zz ZZ]);
az = -31; el = 48; view(az,el);
grid on;
hold on; 
InitY = 0; EndY = region; InitZ = zz; EndZ = ZZ; PC = 'r';
h = surf([0 0], [InitY EndY], [InitZ EndZ; InitZ EndZ]);
set(h, 'LineStyle', 'none','FaceColor', PC, 'FaceAlpha', 0.5);
