# Supplementary material for: FRET biosensor allows spatio-temporal observation of shear stress-induced polar RhoGDIα activation
Source: Commun Biol. 2018 Dec 10;1:224. doi: 10.1038/s42003-018-0232-2 (PMC6288100; doi:10.1038/s42003-018-0232-2)
Supplement: Supplementary file 2 — Supplementary Data 1 [file 42003_2018_232_MOESM2_ESM.xlsx]

## Sheet: 5 dyn
Time/min	averaged normalized overall ratio				sd
	Cyto	Kras	Lyn		Cyto	Kras	Lyn
-5	0.999259	1.01186	0.995641		0.0288309	0.036134	0.0088593
-4	1.00283	1.01784	1.00484		0.0248758	0.0325629	0.011127
-3	1.01318	1.02007	1.01346		0.0256455	0.0335962	0.0108559
-2	0.981998	1.02356	1.01038		0.0156634	0.0359395	0.0137185
-1	0.996715	0.995149	0.998066		0.011076	0.0145575	0.00593169
0	1	1	1		9.27563e-08	2.07608e-07	0
1	0.979175	0.933694	0.990396		0.0664014	0.0502388	0.0231213
2	0.966104	0.924615	0.984782		0.0487102	0.039207	0.0214237
3	0.957247	0.920736	0.979834		0.0610542	0.0371317	0.0243454
4	0.961313	0.922529	0.979633		0.0513578	0.0355058	0.0229932
5	0.957246	0.92592	0.980727		0.0351834	0.0354927	0.0286314
6	0.921647	0.91122	0.974323		0.0757531	0.0527303	0.0264821
7	0.928408	0.911435	0.979479		0.0738739	0.0548043	0.0297119
8	0.923558	0.916466	0.976438		0.0664657	0.0563442	0.0349575
9	0.930202	0.918313	0.977146		0.0693785	0.0574286	0.0360045
10	0.920271	0.896957	0.976081		0.0834998	0.04497	0.02995
11	0.905772	0.888329	0.966885		0.0968825	0.0594378	0.0338877
12	0.821227	0.885788	0.972968		0.0602245	0.0683258	0.04234
13	0.827555	0.88364	0.96576		0.0635651	0.0605333	0.0313114
14	0.831386	0.881752	0.967722		0.0587328	0.0610611	0.0375498
15	0.835203	0.892269	0.959103		0.0621068	0.0641688	0.0351426
16	0.835918	0.86195	0.967528		0.0579864	0.0690085	0.0348985
17	0.829875	0.860444	0.95859		0.0595776	0.0740972	0.0307611
18	0.829124	0.869955	0.94106		0.0417921	0.0726263	0.0394009
19	0.838828	0.851697	0.943562		0.0504795	0.0532301	0.0382859
20	0.844564	0.856932	0.950495		0.0512615	0.0534583	0.0416365
21	0.822997	0.842113	0.946161		0.0396173	0.0498139	0.046081
22	0.83545	0.835599	0.93769		0.0547112	0.0419678	0.0450893
23	0.84154	0.845577	0.944427		0.0513076	0.0461601	0.0503546
24	0.835465	0.838018	0.944193		0.0451678	0.0532224	0.0440604
25	0.842565	0.835857	0.94351		0.050616	0.0590367	0.0421352
26	0.833169	0.839407	0.942733		0.041275	0.0628775	0.0508405
27	0.835884	0.843978	0.937258		0.0416153	0.0618738	0.0472913
28	0.827808	0.844979	0.938424		0.0480454	0.0580487	0.0588297
29	0.837905	0.822657	0.936586		0.0505526	0.0598465	0.0516686
30	0.839958	0.823094	0.936094		0.0487198	0.0676872	0.0554257

## Sheet: 20 dyn
Time/min	normalized overall ratio																	sd
	Cyto	Kras	Lyn	Lyn-BA	Lyn-CHO	Lyn-CytoD	Lyn-ML7	Lyn-NOCO	Lyn-PP1	Kras-BA	Kras-CHO	Kras-CytoD	Kras-ML7	Kras-NOCO	Kras-PP1	R66E		Cyto	Kras	Lyn	Lyn-BA	Lyn-CHO	Lyn-CytoD	Lyn-ML7	Lyn-NOCO	Lyn-PP1	Kras-BA	Kras-CHO	Kras-CytoD	Kras-ML7	Kras-NOCO	Kras-PP1	R66E
-5	1.02538	1.00878	1.01228	1.0097	1.03467	1.0127	1.02403	1.03136	1.01053	0.99248	0.994979	0.99534	1.0027	1.00353	1.00465	0.989126		0.0295215	0.0350475	0.0363062	0.0225189	0.0315472	0.0518699	0.0552502	0.0357002	0.0592062	0.0259852	0.00283951	0.00484526	0.0182736	0.00918926	0.0229225	0.0105293
-4	1.02691	1.01429	1.00763	0.996365	0.975552	1.00351	1.01218	1.00986	1.02569	0.993531	0.998088	0.999034	1.00077	1.00301	1.00403	0.995396		0.0249204	0.0322736	0.037158	0.0712485	0.0138565	0.0488785	0.0705326	0.040294	0.0562443	0.007216	0.00513483	0.00679827	0.0114171	0.00792875	0.0159356	0.00826385
-3	1.02083	1.01692	1.01093	0.98843	0.984435	1.00545	0.980361	0.971977	1.00603	0.995977	0.997434	0.996085	1.00168	1.00535	1.00412	0.993956		0.0334731	0.0328209	0.0360908	0.0362384	0.0165474	0.0399749	0.0125302	0.0148868	0.0676332	0.00875616	0.0042784	0.00707484	0.0107658	0.00899898	0.0113272	0.00634091
-2	1.03076	1.02022	1.01576	0.987114	0.990194	1.0028	0.992496	0.980605	1.01487	0.995458	0.996935	0.99853	0.999241	1.00377	1.00021	1.00018		0.0390395	0.0350771	0.0227777	0.00633735	0.0147939	0.0418889	0.0172189	0.00841075	0.0640072	0.00592545	0.00316523	0.00868819	0.00795588	0.00708395	0.00713379	0.00618744
-1	1.03108	0.994798	0.999322	0.995907	0.996693	1.00203	0.992558	0.990713	0.997812	0.993468	0.999715	0.999313	0.997854	1.00156	0.999164	0.99954		0.0462195	0.013658	1.39513e-07	0.00822249	0.00679436	0.0173003	0.00714097	0.0069787	0.029747	0.0186535	0.00515922	0.00530601	0.00364634	0.00840906	0.00629789	0.00493143
0	1	1	1	1	1	1	1	1	1	1	1	1	1	1	1	1		1.07373e-07	1.94254e-07	0.0385594	2.01639e-07	1.59708e-07	9.70889e-08	2.00795e-07	0	1.35122e-07	0	0	0	0	0	0	0
1	0.911455	0.921523	0.947479	0.948943	0.898215	0.901111	0.97111	0.936516	0.990824	0.906653	0.883917	0.897399	0.88549	0.898577	1.01846	0.95928		0.0312274	0.0595117	0.0236219	0.0376852	0.0243184	0.0444117	0.0340106	0.0439934	0.0499904	0.0390094	0.0260111	0.0400207	0.0740953	0.0370377	0.0115724	0.022116
2	0.922007	0.915704	0.936437	0.933923	0.896573	0.893172	0.846001	0.943923	0.982509	0.916109	0.885334	0.897456	0.885739	0.901649	1.00542	0.951864		0.0272901	0.0453843	0.0295709	0.0200094	0.0438278	0.0456152	0.0461922	0.0436513	0.0666408	0.0444812	0.0303798	0.041113	0.071416	0.0392031	0.0142896	0.0250374
3	0.916064	0.911007	0.922838	0.896319	0.892688	0.88993	0.849199	0.907522	0.981913	0.910853	0.890953	0.906068	0.875712	0.900204	1.00642	0.948567		0.0294771	0.0453678	0.0280215	0.0468487	0.0475944	0.0451488	0.0485039	0.0544157	0.0719918	0.0513005	0.026891	0.0366784	0.0817889	0.0437636	0.0168224	0.0236085
4	0.920546	0.911601	0.924892	0.900919	0.890039	0.873018	0.794396	0.857577	0.987677	0.908481	0.883111	0.907156	0.869768	0.870479	1.01149	0.946721		0.0269738	0.0466684	0.032767	0.0413165	0.0682193	0.0847349	0.0896309	0.13601	0.0554542	0.039403	0.0323631	0.0423816	0.0696068	0.0530381	0.0194033	0.0259742
5	0.913808	0.917566	0.912868	0.907292	0.890286	0.878829	0.793217	0.856541	0.981208	0.893883	0.870228	0.899275	0.875598	0.870851	1.01203	0.945585		0.0216176	0.0415984	0.0415337	0.0405956	0.0640496	0.076108	0.0812919	0.145834	0.0689929	0.0458408	0.030954	0.0309318	0.0692827	0.0540246	0.0269384	0.0258492
6	0.88682	0.902678	0.905559	0.891739	0.84405	0.878286	0.797847	0.855622	0.983794	0.915039	0.878867	0.908302	0.862078	0.864098	1.00873	0.945802		0.0502346	0.0555842	0.0388553	0.0534561	0.0584467	0.0747048	0.081755	0.15837	0.0679773	0.0708562	0.0323151	0.0304944	0.0557278	0.0386078	0.0287667	0.0277064
7	0.888056	0.903472	0.901405	0.896509	0.850718	0.876976	0.789937	0.847787	0.989437	0.885645	0.870124	0.900697	0.862467	0.864304	1.01271	0.942606		0.0431388	0.0565568	0.0420783	0.0476159	0.0596218	0.0710652	0.083868	0.16213	0.0713472	0.0345802	0.024555	0.0457088	0.0550224	0.0437412	0.0311283	0.0218271
8	0.891501	0.906742	0.895613	0.892586	0.851461	0.835303	0.779933	0.855551	0.990143	0.877579	0.874058	0.879152	0.862893	0.866586	1.01167	0.938837		0.045416	0.0602393	0.0439013	0.0463994	0.0616124	0.0673151	0.0712186	0.159076	0.0773447	0.0220061	0.0248265	0.05119	0.0580002	0.0445043	0.0368409	0.024983
9	0.89605	0.909024	0.89702	0.898587	0.855078	0.830339	0.776223	0.812029	0.991907	0.883259	0.870607	0.87712	0.869805	0.871344	1.01317	0.939008		0.0464004	0.0605169	0.0475038	0.0477366	0.0641816	0.0901298	0.0707098	0.117305	0.0673981	0.0289647	0.032537	0.0428214	0.0550189	0.0418616	0.0364378	0.0236918
10	0.899408	0.890354	0.891486	0.901703	0.81421	0.82087	0.774526	0.814222	0.992033	0.877871	0.870677	0.881411	0.865842	0.871612	1.0141	0.935295		0.0411275	0.0464963	0.0478247	0.0465478	0.0443959	0.0878814	0.0757392	0.133183	0.0575636	0.0345746	0.0314889	0.0429439	0.0524109	0.0462113	0.0382627	0.0241431
11	0.861812	0.88303	0.885931	0.90295	0.820963	0.822666	0.736182	0.827485	0.995342	0.889319	0.872552	0.872902	0.856261	0.874256	1.0114	0.931612		0.0644473	0.0578268	0.0488201	0.0456097	0.0603671	0.0784944	0.0839829	0.117345	0.076848	0.0300826	0.0336297	0.0292251	0.0725282	0.0495525	0.0429146	0.0227258
12	0.863465	0.881616	0.889097	0.875209	0.822302	0.815983	0.741472	0.814055	0.992583	0.886663	0.87446	0.876774	0.848089	0.862994	1.02025	0.928424		0.0599947	0.0651264	0.0560803	0.0268984	0.0603172	0.0902387	0.0852185	0.136295	0.071362	0.0235032	0.0337077	0.0298901	0.0601686	0.0440854	0.0408949	0.0244948
13	0.868075	0.882825	0.881934	0.883339	0.808534	0.791585	0.709724	0.821048	0.994769	0.900794	0.874404	0.863159	0.841075	0.870917	1.01316	0.927355		0.0578036	0.0566764	0.0556877	0.0262563	0.0609665	0.0684607	0.110385	0.148524	0.0670555	0.0323054	0.0317067	0.0382491	0.0601721	0.0473536	0.0430158	0.0248267
14	0.872226	0.878689	0.885485	0.888454	0.801099	0.796545	0.714679	0.824021	0.996815	0.8726	0.872116	0.866234	0.832027	0.845741	1.01356	0.924286		0.0570349	0.0578519	0.0629333	0.0267217	0.0729681	0.0754294	0.106155	0.141572	0.0641416	0.0363698	0.0302611	0.0362235	0.0443264	0.04951	0.0434996	0.0251833
15	0.876879	0.891071	0.870826	0.863069	0.799218	0.788546	0.708995	0.793402	0.994253	0.879677	0.854479	0.870293	0.832412	0.840467	1.01667	0.926249		0.054736	0.0601321	0.0645812	0.0367276	0.0791649	0.0781102	0.111514	0.124227	0.0715762	0.0377027	0.0374828	0.0366539	0.050306	0.0518612	0.0466385	0.0256014
16	0.865122	0.863744	0.870287	0.85981	0.802357	0.789313	0.711671	0.792511	0.987938	0.878069	0.85517	0.852295	0.815199	0.843654	1.01687	0.920943		0.0508537	0.0647755	0.0635603	0.0363447	0.0796061	0.0816848	0.101022	0.120853	0.0594348	0.0334275	0.0341658	0.0413294	0.0702262	0.0505327	0.0423597	0.0256225
17	0.875132	0.855873	0.871041	0.86179	0.762806	0.785621	0.716374	0.793319	0.987235	0.876024	0.841565	0.856682	0.820838	0.843128	1.016	0.916915		0.049741	0.0706549	0.0684366	0.0329841	0.0525934	0.0730571	0.104964	0.128289	0.0721316	0.0370857	0.0491852	0.0382202	0.0740231	0.0559809	0.049417	0.0269371
18	0.872013	0.86227	0.863644	0.859654	0.768362	0.781695	0.708628	0.784213	0.99602	0.876419	0.841286	0.857331	0.824331	0.840518	1.0151	0.915653		0.052879	0.0717407	0.066597	0.0218433	0.0594504	0.0835337	0.0812766	0.148297	0.0738164	0.0394354	0.0481891	0.0353291	0.0694774	0.0489927	0.0479603	0.0291182
19	0.870696	0.845838	0.866823	0.863824	0.772743	0.784095	0.676271	0.795435	0.986949	0.881384	0.840285	0.855013	0.819137	0.841664	1.01428	0.913187		0.04943	0.0528034	0.0707052	0.019906	0.0564361	0.0926007	0.118561	0.143513	0.0718532	0.0402448	0.0463112	0.0316539	0.0618516	0.0504212	0.0468655	0.0333625
20	0.875754	0.852264	0.863366	0.854107	0.773538	0.779628	0.681945	0.793022	0.988276	0.855288	0.841325	0.856344	0.814778	0.840738	1.00995	0.908896		0.0486623	0.0519293	0.0738174	0.029776	0.0595372	0.084447	0.121499	0.157184	0.0828594	0.0546961	0.044982	0.031391	0.0586851	0.0506426	0.0550124	0.0268681
21	0.84756	0.836167	0.851683	0.856117	0.775501	0.76575	0.675446	0.789328	0.992235	0.860074	0.837012	0.85613	0.811094	0.840742	1.00341	0.90737		0.0732156	0.0498943	0.074315	0.0278476	0.0603766	0.086844	0.122359	0.150254	0.0853381	0.0516288	0.0414331	0.0329641	0.0525569	0.0511739	0.0558491	0.0314287
22	0.853522	0.838439	0.851398	0.850393	0.744445	0.756993	0.669602	0.794865	1.00132	0.865162	0.836211	0.843417	0.807182	0.841337	1.00477	0.903635		0.0664858	0.0401711	0.0755846	0.0259367	0.0476797	0.0896582	0.100458	0.150478	0.0862991	0.049896	0.0408623	0.0372325	0.047711	0.0469365	0.0543615	0.0298227
23	0.855864	0.844675	0.848507	0.841772	0.750174	0.748214	0.680425	0.79688	0.986384	0.865522	0.814347	0.848029	0.807732	0.837909	1.01366	0.90518		0.0653498	0.0432636	0.0809576	0.0291456	0.0512361	0.0939452	0.103698	0.14671	0.0824216	0.057308	0.0486008	0.0333665	0.0512882	0.0511801	0.0520487	0.0288518
24	0.85618	0.837014	0.84238	0.844246	0.74661	0.751854	0.670742	0.798855	0.996772	0.862133	0.82017	0.832588	0.813392	0.84594	1.01208	0.90179		0.0629296	0.0498761	0.0849407	0.0247645	0.0602342	0.0902234	0.0968039	0.140402	0.084034	0.0585205	0.0489449	0.039844	0.0508176	0.0475921	0.0561468	0.0318502
25	0.854157	0.835237	0.842533	0.847246	0.747933	0.746625	0.653606	0.800251	0.999953	0.853424	0.811939	0.836127	0.811583	0.820816	1.01151	0.897613		0.0655564	0.0552551	0.0867784	0.0222414	0.0597961	0.092198	0.127109	0.148322	0.0734465	0.0415749	0.033928	0.0371452	0.0681265	0.060307	0.0535992	0.033668
26	0.826137	0.837809	0.836193	0.83797	0.753554	0.744195	0.661646	0.804038	0.997864	0.84846	0.814484	0.837403	0.807936	0.821546	1.00717	0.894572		0.0790474	0.0590115	0.0873753	0.0354895	0.0615091	0.0962298	0.113764	0.142045	0.0735784	0.041757	0.0356988	0.0388142	0.0607553	0.0632059	0.0571741	0.0396471
27	0.834812	0.843688	0.835649	0.838315	0.750948	0.748349	0.665114	0.801553	0.99374	0.842005	0.809167	0.838181	0.812254	0.817723	1.00844	0.894607		0.0784528	0.0578841	0.0918937	0.0300934	0.0618774	0.0912161	0.108052	0.146333	0.0717413	0.0470658	0.0440375	0.0376139	0.0648551	0.0491037	0.0555631	0.0391519
28	0.835343	0.842429	0.836144	0.846558	0.751507	0.716951	0.650991	0.808399	0.993863	0.852763	0.809221	0.840041	0.813153	0.819885	1.01068	0.891783		0.0768428	0.0548357	0.0884627	0.0313841	0.0610996	0.0854681	0.129114	0.147055	0.0667191	0.0491965	0.0421982	0.0401322	0.0659721	0.0528071	0.0572052	0.0393438
29	0.837337	0.826687	0.840481	0.842662	0.719	0.721604	0.642917	0.810226	0.992916	0.847757	0.812669	0.839523	0.815667	0.822788	1.01506	0.890507		0.0716913	0.0572719	0.0938649	0.0274484	0.0530169	0.0764045	0.102885	0.141585	0.0706111	0.0493888	0.0410598	0.0423341	0.0709513	0.0442152	0.0566323	0.0363939
30	0.838174	0.826499	0.829049	0.841639	0.722123	0.716239	0.626349	0.80651	0.986447	0.840033	0.813682	0.839676	0.814414	0.82327	1.01155	0.888205		0.0733454	0.0641342	0.0944632	0.028312	0.0507682	0.084136	0.11672	0.13883	0.0891795	0.0587336	0.0389114	0.0393497	0.0689678	0.0505405	0.0561933	0.0367956

## Sheet: 40 dyn
Time/min	averaged normalized overall ratio				sd
	Cyto	Kras	Lyn		Cyto	Kras	Lyn
-5	1.01196	1.01449	1.00088		0.0460835	0.0371606	0.0163737
-4	1.00351	0.99301	0.995842		0.0204832	0.034522	0.0125896
-3	1.00715	1.00049	1.0005		0.0234792	0.027299	0.0122396
-2	1.01252	1.00921	1.00709		0.0246124	0.0257196	0.0228985
-1	1.00639	1.00923	0.999997		0.0273475	0.0186193	0.00183108
0	1	1	1		1.2499e-07	8.49247e-08	1.76969e-07
1	0.954348	0.907918	0.974416		0.0408699	0.0481064	0.0223121
2	0.95876	0.899431	0.97195		0.0300907	0.0617428	0.0238192
3	0.957759	0.903456	0.968298		0.0264578	0.0654617	0.0233519
4	0.946279	0.90276	0.972179		0.025441	0.06836	0.0256186
5	0.94479	0.88873	0.974357		0.025252	0.0707373	0.0305272
6	0.942054	0.90286	0.964597		0.0215209	0.0626443	0.0332412
7	0.946836	0.900341	0.957082		0.0212624	0.0744744	0.0330921
8	0.939957	0.888745	0.96191		0.013913	0.0709409	0.02387
9	0.948063	0.88152	0.962631		0.0245089	0.0769386	0.027695
10	0.943138	0.87276	0.970073		0.0232609	0.0853848	0.0414359
11	0.937664	0.869688	0.955333		0.0329061	0.0767605	0.0252498
12	0.942352	0.873842	0.95337		0.0336277	0.0779415	0.0342205
13	0.941394	0.870465	0.95227		0.0289725	0.0816154	0.0379655
14	0.939166	0.8766	0.956872		0.0312102	0.0737403	0.0307768
15	0.939473	0.864238	0.955896		0.0331503	0.0734064	0.0400679
16	0.934141	0.862145	0.954923		0.0247178	0.0759232	0.0377851
17	0.935976	0.852818	0.960838		0.0290082	0.0856807	0.0506645
18	0.927024	0.846348	0.954902		0.0433024	0.0868843	0.0401439
19	0.932447	0.84698	0.949595		0.039802	0.0960605	0.0375349
20	0.929879	0.853184	0.9479		0.0388207	0.0947209	0.0390139
21	0.927488	0.843962	0.955303		0.0399533	0.0813305	0.0425232
22	0.922744	0.839171	0.960852		0.033896	0.0970059	0.0431549
23	0.932571	0.845732	0.947155		0.0362719	0.0889638	0.0453458
24	0.93077	0.835965	0.944471		0.0367559	0.0967257	0.0448065
25	0.929119	0.842645	0.948127		0.0333172	0.099064	0.0477038
26	0.9326	0.833267	0.945487		0.0360199	0.0896612	0.0534502
27	0.915963	0.830242	0.940218		0.0716417	0.0949146	0.0467007
28	0.917086	0.820676	0.944908		0.0719795	0.102009	0.0482985
29	0.905041	0.827149	0.943825		0.0637958	0.0961512	0.049162
30	0.907947	0.824928	0.936334		0.0597513	0.102205	0.0409645

## Sheet: spectrum
wavelength/nm	FRET ratio
	Control	RhoGDIα antibody
450	0.383108	0.880747
452	0.301907	0.808634
454	0.176475	0.686231
456	0.175341	0.563902
458	0.211312	0.547248
460	0.329205	0.614502
462	0.443034	0.721471
464	0.75336	0.918681
466	1.06746	1.10756
468	1.31307	1.35444
470	1.48656	1.54631
472	1.60299	1.64895
474	1.65786	1.67873
476	1.65186	1.6735
478	1.61765	1.6274
480	1.55999	1.57043
482	1.50543	1.51062
484	1.43672	1.45104
486	1.38133	1.39789
488	1.33922	1.36015
490	1.32111	1.33158
492	1.32241	1.33405
494	1.34089	1.344
496	1.36647	1.35992
498	1.38942	1.37286
500	1.39784	1.37871
502	1.396	1.37634
504	1.37505	1.36509
506	1.34574	1.33712
508	1.3041	1.29922
510	1.25707	1.251
512	1.20314	1.19977
514	1.14553	1.14675
516	1.0861	1.09224
518	1.03369	1.03849
520	0.981045	0.98752
522	0.925163	0.932054
524	0.873902	0.889797
526	0.832118	0.836984
528	0.784696	0.797286
530	0.748021	0.758644
532	0.719525	0.724358
534	0.679923	0.686327
536	0.648378	0.656751
538	0.614219	0.627971
540	0.581559	0.596773
542	0.550523	0.566172
544	0.518637	0.533301
546	0.4831	0.503618
548	0.456721	0.470345
550	0.425518	0.441301

## Sheet: time series
time/min	ratio			sd
	sl-RhoGDIα	R66E-sl-RhoGDIα		sl-RhoGDIα	R66E-sl-RhoGDIα
-5	0.998818	1.00298		0.0128223	0.0119648
-4	0.998442	1.00462		0.0132982	0.00823866
-3	0.995836	1.00587		0.0149805	0.0121387
-2	0.99786	1.00498		0.0198681	0.00917285
-1	1.00173	0.999353		0.0110444	0.000898576
0	1	1		0	0
1	1.03276	0.998913		0.0462466	0.0109335
2	1.02619	0.993891		0.0595474	0.00907028
3	1.02766	1.00045		0.0446102	0.00877503
4	1.03645	1.00197		0.0503278	0.00651047
5	1.03648	0.99651		0.0489396	0.0143666
6	1.02538	0.995817		0.0594224	0.00878335
7	1.02666	0.998493		0.0450496	0.00767318
8	1.02853	0.995687		0.0549243	0.0136007
9	1.03292	1.00079		0.0556516	0.0112916
10	1.03802	0.998702		0.057998	0.0135559
11	1.03724	0.994668		0.0595423	0.0128955
12	1.03541	0.999683		0.0499443	0.0171315
13	1.02852	0.992627		0.0601664	0.0171773
14	1.03139	0.997905		0.049798	0.010072
15	1.03024	0.997602		0.0517345	0.00841009
16	1.02874	0.992535		0.0574606	0.0135824
17	1.03172	0.99166		0.0511459	0.016979
18	1.03844	0.999623		0.0530156	0.0168586
19	1.03594	0.995515		0.0593627	0.0166741
20	1.03424	0.984899		0.0584179	0.0195127

## Sheet: NaOH
time/min	averaged normalized ratio					sd
	sl	R66E	s	nsl		sl	R66E	s	nsl
-5	1.0194	0.990433	1.00627	1.01286		0.0170132	0.0109745	0.0330395	0.0502302
-4	1.01973	0.997381	0.983099	1.02133		0.0183894	0.0115753	0.0156032	0.0446834
-3	1.01576	0.998711	0.991371	1.02904		0.0134319	0.00939038	0.00949483	0.0454097
-2	1.00524	1.00133	0.996882	0.993216		0.00998112	0.00610283	0.0116529	0.00983973
-1	0.999053	0.998176	0.997036	1.00167		0.0120244	0	0.00410958	0.00919929
0	1	1	1	1		4.19625e-17	0.0142973	7.84492e-08	0
1	0.843231	1.00792	0.984296	0.968835		0.0721614	0.0139261	0.0137892	0.0466955
2	0.847249	0.999514	0.943241	0.982345		0.0669322	0.0152843	0.0455319	0.0446872
3	0.847122	0.998459	0.943181	0.992505		0.0637698	0.0155829	0.0485939	0.0368849
4	0.844126	0.996338	0.947545	0.981763		0.0591449	0.0224153	0.0487217	0.0378465
5	0.844553	0.992917	0.949931	0.991806		0.056193	0.023759	0.0464383	0.0401503
6	0.840146	0.990729	0.956832	0.953942		0.0540291	0.028156	0.0456747	0.068366
7	0.836172	0.982156	0.926926	0.968217		0.0528934	0.0287052	0.0397486	0.0709797
8	0.831425	0.981783	0.93052	0.980155		0.0517337	0.0298032	0.0387619	0.0699701
9	0.827354	0.975748	0.936635	0.987282		0.0513974	0.0355642	0.0381899	0.0694396
10	0.821967	0.970755	0.918678	0.99404		0.0501284	0.0310337	0.0328541	0.0720459
11	0.818982	0.968005	0.917259	0.998128		0.0491648	0.0330606	0.0310216	0.0678692
12	0.81406	0.964967	0.920718	0.950699		0.0494745	0.0351584	0.0293244	0.0214166
13	0.809353	0.960016	0.926537	0.958732		0.049717	0.0357013	0.0297847	0.0209615
14	0.804864	0.956193	0.927826	0.964688		0.0504596	0.036627	0.029403	0.0198785
15	0.802405	0.952262	0.92118	0.967003		0.0545388	0.0390339	0.0276884	0.0147134
16	0.798561	0.948207	0.93234	0.973709		0.0576053	0.0402503	0.0291353	0.0129662
17	0.792338	0.94505	0.933902	0.977373		0.05567	0.0406503	0.0283143	0.0132454
18	0.784215	0.938511	0.934615	0.983959		0.0499904	0.0469345	0.0278266	0.0122369
19	0.781196	0.937908	0.937599	0.979361		0.0508676	0.0424607	0.0258335	0.00858491
20	0.775273	0.938826	0.937567	0.983964		0.051935	0.0417431	0.0250066	0.00787244

## Sheet: GTP
time/min	averaged normalized ratio					sd
	sl	R66E	s	nsl		sl	R66E	s	nsl
-5	1.00247	0.982585	0.98721	1.01403		0.0148106	0.0117452	0.0332091	0.0332091
-4	1.00383	0.993418	0.992627	1.01599		0.00757521	0.00855609	0.0324106	0.0324106
-3	1.00191	0.995797	0.995357	1.02247		0.00728462	0.00851408	0.0354344	0.0354344
-2	1.00241	0.99785	0.998379	0.988846		0.0144009	0.00664103	0.00849586	0.00849586
-1	1.003	1.00148	0.997965	0.993919		0.0138966	0.00833352	0.00363635	0.00363635
0	1	1	1	1		6.563e-08	0	1.29159e-07	1.29159e-07
1	0.988593	0.996052	0.984668	1.00487		0.0118759	0.007193	0.00786305	0.00786305
2	0.984111	0.997834	0.982629	0.99995		0.0153943	0.0120816	0.00642438	0.00642438
3	0.972866	0.988195	0.985163	1.00336		0.0111637	0.01651	0.00601502	0.00601502
4	0.945523	0.982173	0.987446	1.00385		0.00418949	0.0207032	0.0065562	0.0065562
5	0.93	0.979098	0.98691	0.985268		0.00767149	0.0206672	0.0238619	0.0238619
6	0.92454	0.974573	0.986495	0.992944		0.0107545	0.0194534	0.0158473	0.0158473
7	0.920491	0.96919	0.985251	0.995611		0.00728883	0.0217431	0.0154003	0.0154003
8	0.924917	0.968118	0.986147	0.995158		0.0126398	0.0179531	0.0138096	0.0138096
9	0.922953	0.964923	0.986267	0.999145		0.0106875	0.0198195	0.0128096	0.0128096
10	0.923693	0.959648	0.987141	0.998429		0.0135439	0.0200384	0.014292	0.014292
11	0.926262	0.95976	0.985913	1.00072		0.011211	0.0188722	0.0142372	0.0142372
12	0.924059	0.953162	0.98507	1.00211		0.00951812	0.0174981	0.0122426	0.0122426
13	0.923451	0.954216	0.98544	1.00432		0.00594667	0.018945	0.0109891	0.0109891
14	0.922649	0.947927	0.985809	1.00673		0.0106328	0.027786	0.00977315	0.00977315
15	0.904424	0.944481	0.986096	1.00554		0.0139015	0.0227683	0.0101118	0.0101118
16	0.908197	0.942846	0.986043	1.0068		0.0145469	0.0195492	0.0107007	0.0107007
17	0.908309	0.94105	0.985075	1.00482		0.0121661	0.0261181	0.0107281	0.0107281
18	0.910314	0.933597	0.983649	1.00837		0.0154239	0.0283208	0.00792674	0.00792674
19	0.912484	0.93187	0.983093	1.0096		0.0151526	0.024715	0.0114026	0.0114026
20	0.912653	0.927876	0.98257	0.972431		0.0136224	0.0268411	0.0417637	0.0417637

## Sheet: reverse test
time/min	averaged normalized ratio		sd
	reverse test		reverse test
-5	1.00437		0.0208524
-4	0.997452		0.0150582
-3	1.00121		0.033588
-2	0.990804		0.013653
-1	0.999172		0.0129205
0	1		0
1	0.890142		0.0168364
2	0.920312		0.0253154
3	0.913997		0.0259365
4	0.909552		0.028142
5	0.904117		0.0307337
6	0.888978		0.0204722
7	0.885109		0.0300854
8	0.884723		0.0281825
9	0.886709		0.028612
10	0.888222		0.0326758
11	0.877702		0.0368725
12	0.88413		0.0375524
13	0.879458		0.0383497
14	0.882631		0.0360483
15	0.875125		0.0497592
16	0.886549		0.0398822
17	0.887101		0.0416532
18	0.893215		0.0453405
19	0.889233		0.0448489
20	0.88791		0.0490975
21	0.889452		0.0408779
22	0.901299		0.0462885
23	0.889245		0.0492765
24	0.8988		0.0499965
25	0.897121		0.0506771
26	0.899003		0.0541575
27	0.90033		0.0539534
28	0.898757		0.0523188
29	0.901708		0.0579546
30	0.905706		0.0531686
31	0.908274		0.0635044
32	0.904802		0.06367
33	0.911205		0.0655692
34	0.91529		0.0647886
35	0.915595		0.0615129
