# Supplementary material for: FRET biosensor allows spatio-temporal observation of shear stress-induced polar RhoGDIα activation
Source: Commun Biol. 2018 Dec 10;1:224. doi: 10.1038/s42003-018-0232-2 (PMC6288100; doi:10.1038/s42003-018-0232-2)
Supplement: Supplementary file 3 — Supplementary Data 2 [file 42003_2018_232_MOESM3_ESM.xlsx]

## Sheet: Kras-BA
Time/min	Region
	1	2	3	4	5	6	7	8	9	10	11	12	13	14	15	16	17	18	19	20	21	22	23	24	25	26	27	28	29	30	31	32	33	34	35	36	37	38	39	40	41	42	43	44	45	46	47	48	49
-5	0.985947	0.985536	1.01098	1.01748	0.996352	1.00864	1.00176	0.998856	0.997474	1.00135	0.989674	1.00028	0.99254	0.992784	0.989673	1.00192	0.996585	0.992886	0.992504	1.00171	1.00266	1.0036	0.998559	0.974962	0.994761	1.00268	0.998611	0.998901	1.04498	1.002	1.00053	1.00006	0.995093	0.990665	1.00879	1.00521	0.999326	1.00873	1.00902	1.00128	1.00555	1.01158	1.02459	1.01705	1.00896	1.00276	1.01012	1.01947	1.01076
-4	0.991614	1.00459	1.02087	0.995448	1.00128	1.00466	1.01453	1.00646	0.993439	1.01015	0.989602	0.999333	1.0004	1.00537	1.00026	1.0093	1.00837	0.994668	0.998502	1.00222	0.999736	0.996674	0.996651	0.975529	0.989979	0.999692	1.00241	1.00095	0.998471	1.00745	0.9968	1.00028	0.993952	0.995471	1.00818	1.00612	0.998075	0.998072	1.00131	0.997839	0.990771	1.00348	1.00206	1.00648	0.997437	1.0033	0.998553	1.01691	1.01094
-3	0.988012	0.992905	1.01924	1.0118	1.00479	1.00908	1.00872	1.00307	0.991427	1.00451	0.98959	1.00024	1.00682	0.999083	0.995151	1.00262	1.00689	0.999312	1.00393	1.01167	1.0022	1.00462	1.00443	0.974176	0.996243	1.00652	1.00382	0.999976	1.00133	1.00987	1.00183	1.00236	0.995894	0.996023	1.0076	1.00884	0.999099	1.00731	1.00068	0.994777	0.999857	0.993349	1.00593	1.01587	1.00728	1.02056	0.993152	1.00988	1.00707
-2	1.00677	1.01454	1.01607	0.997926	1.01044	1.0143	1.00798	0.998474	0.995226	1.00207	0.985699	0.9993	1.0039	1.00095	0.999301	1.00667	1.00239	1.00264	1.00308	1.00453	0.995571	0.998683	1.00046	0.977548	0.993244	1.00619	1.00708	1.00664	0.998663	0.997956	0.996355	1.0063	0.998355	0.991817	1.00103	1.00131	1.00138	1.0011	1.00478	1.00157	0.992739	0.991245	1.00117	1.00289	0.99528	1.00766	0.995574	1.01806	0.992924
-1	0.973585	1.01853	1.01119	1.01055	1.01124	1.00758	1.01314	1.00747	1.00044	1.00099	0.992528	1.00407	1.01497	1.00151	0.999772	1.01034	1.00132	0.999162	0.999116	1.00702	1.00167	1.00684	1.00398	0.977369	0.991078	1.00444	1.0025	0.999429	0.993279	1.00128	1.00038	1.00471	0.99515	0.993132	1.00104	1.00105	0.998884	0.996198	0.999603	0.993902	0.996586	0.991087	0.997774	1.00175	1.00349	0.999406	0.993386	1.01242	0.988578
0	1	1	1	1	1	1	1	1	1	1	1	1	1	1	1	1	1	1	1	1	1	1	1	1	1	1	1	1	1	1	1	1	1	1	1	1	1	1	1	1	1	1	1	1	1	1	1	1	1
1	1.08824	1.03787	1.02836	1.04096	1.00865	1.02136	1.01849	1.0145	1.01867	1.01221	0.998839	1.00448	1.00305	1.00326	1.00554	1.00497	0.996638	0.997971	1.00109	1.00051	0.999756	1.00128	1.00387	0.980998	0.995091	0.995561	1.00186	1.00628	0.998065	0.996463	0.993121	0.994411	0.986005	0.985546	0.995032	0.992258	0.989862	0.989615	0.991889	0.989128	0.991971	0.998789	1.00721	1.00887	0.998031	1.00324	1.00529	1.00253	0.979554
2	1.04905	1.1499	1.04955	1.02829	1.03295	1.0242	1.02531	1.0114	1.00795	1.00776	0.987614	0.996005	1.00417	1.00441	1.0026	0.99922	1.00294	1.00013	0.996344	0.997754	1.00532	1.00213	1.00036	0.977039	0.993555	1.00074	1.00644	1.00564	0.998534	1.00227	0.995962	0.99805	0.996057	0.991935	1.00341	0.996675	0.989984	0.993733	0.991614	0.993347	0.989501	0.999088	0.997488	1.00013	0.99517	1.0013	0.986253	1.02008	1.01978
3	1.06359	1.03383	1.03241	1.01584	1.02223	1.02935	1.01834	1.00285	1.0047	1.01339	1.00776	1.00758	1.00792	1.00711	1.00442	1.00501	1.00115	0.994087	0.99652	1.01104	0.999553	1.00737	0.99586	0.979159	0.999848	1.00541	1.00443	0.997296	0.997845	1.00103	0.993605	0.995363	0.994618	0.987547	1.00577	0.998038	0.989071	0.993816	0.997186	0.995943	0.993578	0.99278	1.00005	1.01419	1.00371	1.01098	0.990658	1.00109	0.992254
4	1.02879	1.03741	1.02976	1.02809	1.02639	1.02197	1.01977	1.00644	1.00483	1.02385	0.999393	1.0133	1.01128	1.00677	1.00803	1.00779	1.00793	0.997596	1.00242	1.00725	1.00247	1.00382	1.00035	0.975084	0.995154	1.00564	1.00623	1.00441	0.99606	1.00122	0.989594	0.997455	0.990175	0.989371	1.00318	0.99398	0.995436	0.996103	0.997134	0.990826	0.993861	0.994765	0.990424	0.995951	0.986887	1.00059	0.96711	1.01132	0.988411
5	1.06641	1.04282	1.02578	1.01674	1.01218	1.01496	1.01164	1.00857	1.01218	1.0184	0.999025	1.01039	1.0164	1.0138	1.00465	1.01219	1.00448	1.00185	1.00403	1.00504	1.00978	1.00678	1.00247	0.978893	0.995154	0.999764	1.00403	1.0034	0.998726	1.0034	0.994805	0.993111	0.990489	0.981652	1.00067	0.990298	0.992723	0.986869	0.99137	0.990359	0.990976	0.978794	0.998786	1.00226	0.994797	0.998656	0.992942	0.998133	0.98572
6	1.04196	1.06278	1.05406	1.02677	1.08398	1.02107	1.02512	1.00984	1.00731	1.0098	0.998957	1.00245	1.01243	1.00534	1.00248	1.00473	1.00353	0.996186	0.999931	1.00108	1.00433	1.00458	1.00261	0.981921	0.991778	1.00197	1.00274	1.00194	0.996413	0.999433	0.98938	0.995181	0.993464	0.984668	0.998279	0.986245	0.988466	0.987832	0.993513	0.991755	0.992097	0.988592	0.996128	1.00617	0.998238	0.997617	0.982033	1.01691	1.00003
7	1.07823	1.05982	1.02912	1.02355	1.02123	1.02824	1.01559	1.00984	1.02005	1.01637	0.999238	1.01192	1.00978	1.01045	1.00436	1.01452	1.00508	1.00561	1.00156	1.00286	1.00425	1.00622	0.996872	0.975904	0.998301	1.00497	0.996683	0.999637	0.999302	1.00459	0.996872	0.999067	0.985502	0.982691	0.991547	0.979828	0.982261	0.981813	0.987244	0.986475	0.985158	0.992844	0.996588	1.00333	0.993913	1.00707	0.981217	1.00582	0.994475
8	1.01824	1.07904	1.01782	1.01398	1.00857	1.01816	1.01868	1.00774	1.01271	1.02277	1.00366	1.008	1.01431	1.01027	1.009	1.01344	1.01043	1.0037	1.00847	1.00936	1.00505	0.999842	1.00036	0.970635	0.995991	0.999624	1.00144	0.997934	0.99643	0.996374	0.98747	0.992323	0.982378	0.991025	1.00038	0.995635	0.990328	0.983924	0.993292	0.990692	0.985701	0.991936	0.997903	1.00223	0.996218	0.998377	0.968327	0.992846	0.967854
9	1.04984	1.02801	1.01531	1.01011	1.01938	1.01392	1.02412	1.01201	1.00652	1.01544	1.00183	1.00805	1.01279	1.01068	1.00538	1.00552	1.00564	1.00523	1.00419	1.00713	1.00469	1.00403	1.00511	0.974877	0.994853	1.00291	1.00477	0.998808	0.995625	1.00181	0.989304	0.995966	0.985693	0.985548	0.994237	0.984988	0.99007	0.989127	0.984966	0.980546	0.981987	0.992951	1.00474	1.00831	0.998777	0.993903	0.99395	0.994113	0.993548
10	1.02325	1.03331	1.02865	1.01467	1.01125	1.01171	1.01087	1.01158	1.01337	1.01768	1.00572	1.01395	1.01353	1.01229	1.0078	1.01173	1.00406	1.0075	1.00674	1.00917	1.01119	1.00542	1.00655	0.981125	1.00007	1.00634	0.999767	1.00404	0.999518	1.00173	0.994934	0.995217	0.986571	0.988294	1.00042	0.987537	0.989486	0.985195	0.984371	0.987718	0.985603	0.986438	0.99198	0.991328	0.996215	0.996016	0.969256	0.991993	0.977471
11	1.08086	1.05858	1.0326	1.02577	1.0236	1.00548	1.02331	1.00719	1.00974	1.01681	1.00784	1.00753	1.01496	1.01475	1.0127	1.01369	1.01256	1.00825	1.00677	1.00887	1.00945	1.00463	1.00174	0.983982	0.993379	1.00713	1.00255	1.00071	0.99073	0.99739	0.995415	0.988608	0.986308	0.990875	0.988699	0.983518	0.983201	0.984604	0.992384	0.98865	0.987865	0.985056	0.985566	0.991191	0.979128	0.987684	0.963173	0.987353	0.975377
12	1.02852	1.03002	1.04397	1.02865	0.998966	1.02123	1.01637	1.00756	1.00601	1.00921	0.998679	1.0096	1.01014	1.01067	1.01123	1.01716	1.01063	1.01196	1.00488	1.01003	1.00719	1.00801	1.01004	0.974245	0.994463	0.999545	1.00233	1.00151	1.00008	1.00625	0.992466	0.989309	0.989264	0.98408	0.993597	0.985715	0.979093	0.986083	0.988255	0.974605	0.980389	0.996649	0.987412	1	0.986415	0.988719	0.98528	0.992975	0.97791
13	1.04637	1.02436	1.02328	0.996212	1.00033	1.011	1.01671	1.00788	1.01293	1.00838	1.00059	1.01817	1.01276	1.01166	1.00876	1.01269	1.01261	1.012	1.0017	1.01729	1.00411	1.01777	0.996663	0.975085	0.992373	0.998305	1.00139	1.00254	0.995014	0.998911	0.99497	0.991895	0.980284	0.973616	0.990988	0.984455	0.992923	0.983469	0.986914	0.991487	0.98385	0.98712	0.995062	1.01104	0.990283	1.00254	0.976527	0.98251	0.976204
14	1.06142	1.0165	1.01545	1.01989	1.01347	1.00913	1.01173	1.00633	1.00395	1.00843	0.999339	1.00674	1.01217	1.01499	1.01039	1.01314	1.00935	1.00674	1.00678	1.01219	1.01105	1.00963	1.00526	0.978334	0.993545	1.00361	0.997504	0.99822	0.994905	0.997409	0.992393	0.990709	0.990795	0.988165	0.988401	0.987756	0.991963	0.99485	0.991665	0.988691	0.984718	0.981034	0.986915	0.998043	0.980563	0.990989	0.961164	0.981965	0.971535
15	1.05251	1.0258	1.04397	1.03442	1.03516	1.01051	1.02117	1.01409	1.01301	1.01099	1.00319	1.01264	1.00795	1.01147	1.00802	1.01259	1.01348	1.00436	1.00274	1.0087	1.01201	0.999882	0.998691	0.973	0.99524	1.00306	0.998666	0.998183	0.999139	0.996749	0.994698	0.993269	0.992955	0.989587	0.999014	0.985738	0.989506	0.984314	0.987069	0.988601	0.983594	0.982609	0.991337	0.985918	0.972063	0.972203	0.977409	0.979227	0.963907
16	1.10814	1.05878	1.05321	1.00782	1.03665	1.02791	1.02371	1.00683	1.01262	1.01575	0.999923	1.00347	1.00891	1.00828	1.00787	1.0124	1.01391	1.00745	1.00892	1.00876	1.00773	1.00431	1.00742	0.97912	0.993698	1.00052	0.994746	1.00278	0.992801	0.997394	0.993064	0.997841	0.987809	0.983201	0.996604	0.990462	0.986023	0.982778	0.987669	0.986831	0.980809	0.975424	0.979005	0.992315	0.980297	0.993122	0.974221	0.982388	0.975974
17	1.00566	1.03955	1.05042	1.03395	1.02296	1.01367	1.01539	1.00732	1.01265	1.01217	1.00295	1.0136	1.0178	1.00973	1.01267	1.01788	1.0133	1.01077	1.0106	1.01334	1.00752	0.993701	1.00161	0.975304	0.99405	1.00167	0.994448	0.998404	0.9943	0.993942	0.993182	0.999352	0.988808	0.985524	0.999217	0.983391	0.991032	0.989002	0.994296	0.990467	0.980453	0.97804	0.983917	0.987213	0.980942	0.980868	0.965891	0.987678	0.953425
18	1.06459	1.00009	1.03202	1.02215	1.02545	1.01415	1.0187	1.00383	1.0081	1.01162	1.003	1.01452	1.01686	1.01748	1.01349	1.0182	1.01327	1.0094	1.01262	1.01295	1.01245	1.00526	1.00466	0.977168	0.999648	0.997328	0.994719	0.998191	0.984646	1.00356	0.988611	0.992709	0.985573	0.984822	0.991987	0.990131	0.989209	0.985182	0.99076	0.991919	0.985778	0.974374	0.980957	0.985754	0.991795	0.979052	0.960992	0.976915	0.961087
19	1.03466	1.05912	1.01647	1.0445	1.02591	1.01788	1.01893	1.01877	1.01338	1.0148	1.00458	1.02126	1.01712	1.00996	1.01313	1.01396	1.01587	1.00356	1.00243	1.01103	1.01154	1.00673	1.00005	0.973591	0.986679	1.00154	0.993907	0.998706	0.995572	0.998271	0.99385	0.989205	0.993032	0.989412	0.993213	0.984069	0.987135	0.984366	0.98935	0.983858	0.98714	0.983322	0.98603	0.976228	0.982697	0.970813	0.965349	0.968488	0.959716
20	1.03984	0.998122	1.03275	1.02197	1.02169	1.01898	1.02247	1.02275	1.01107	1.02162	1.00886	1.01996	1.02339	1.02018	1.02203	1.0183	1.01706	1.00781	1.0054	1.00503	1.00459	1.00593	1.00635	0.979981	0.993206	1.00315	0.997646	0.998284	0.995932	0.996719	0.989832	0.993707	0.9824	0.977928	0.99034	0.979164	0.982758	0.983424	0.987747	0.985333	0.988709	0.980424	0.983765	0.982694	0.981974	0.985276	0.978483	0.985687	0.960751
21	1.11337	1.0432	1.06052	1.04577	1.03717	1.02948	1.03336	1.0178	1.00806	1.01795	1.01045	1.01832	1.01849	1.01305	1.01414	1.01661	1.00936	1.01039	1.00767	1.01346	1.00907	1.00516	1.00055	0.977409	0.997842	1.00061	1.00398	1.00352	0.996386	1.00069	0.987933	0.98472	0.979043	0.980103	0.980179	0.977628	0.985912	0.98237	0.98135	0.979694	0.984164	0.970847	0.991512	0.999327	0.988444	0.993441	0.980181	0.986516	0.974674
22	1.02741	1.02897	1.06176	1.03286	1.03674	1.01673	1.01953	1.01388	1.02337	1.02081	1.01128	1.01498	1.02057	1.01732	1.01092	1.01672	1.01155	1.00176	0.98816	1.01256	1.00901	1.01301	1.00095	0.979846	1.00429	1.00422	0.99784	0.999371	0.993669	0.994574	0.987283	0.993961	0.990599	0.980061	0.994528	0.98846	0.982821	0.98562	0.993709	0.982413	0.982187	0.986635	0.987377	0.994898	0.979686	0.974717	0.946329	0.965175	0.949507
23	1.0816	1.03273	1.0865	1.03466	1.02454	1.0343	1.0292	1.01791	1.01539	1.02056	1.00796	1.02009	1.01594	1.01848	1.01658	1.01777	1.00884	1.00828	1.00146	1.00665	1.01192	1.00172	1.00441	0.978727	1.00147	1.00596	1.00581	0.998363	0.9956	1.00404	0.988171	0.995133	0.987638	0.977451	0.993636	0.980675	0.982309	0.978433	0.98302	0.97762	0.975034	0.985345	0.98231	0.991784	0.9904	0.98083	0.960224	0.97577	0.977262
24	1.06962	1.02239	1.06645	1.05196	1.02225	1.04043	1.02701	1.01886	1.01769	1.02196	1.00576	1.02014	1.02709	1.0155	1.01536	1.02289	1.02005	1.00426	1.00623	1.00647	1.00578	1.00583	1.00809	0.982405	0.992356	1.00467	0.997024	0.990856	0.992291	0.994163	0.994575	0.989569	0.98024	0.979175	0.993066	0.983662	0.984245	0.982611	0.981104	0.985957	0.98152	0.980169	0.988187	0.997648	0.978964	0.986723	0.975523	0.975993	0.952462
25	1.10471	1.06578	1.09029	1.04039	1.03577	1.03112	1.03532	1.02267	1.02614	1.02799	1.0106	1.02583	1.0202	1.01811	1.0148	1.01695	1.00775	1.01151	1.00803	1.00821	1.00424	1.00829	1.00517	0.981838	0.991198	1.00271	1.00552	0.995317	0.98567	0.993348	0.984202	0.986641	0.981438	0.975529	0.985261	0.977797	0.972244	0.980098	0.973629	0.98446	0.979194	0.982253	0.979432	0.995964	0.980925	0.987999	0.967677	0.988986	0.964771
26	1.04304	1.04319	1.06857	1.03712	1.02	1.03432	1.03013	1.02509	1.02244	1.02094	1.01249	1.02253	1.02225	1.02186	1.01345	1.01816	1.01422	1.00234	1.00473	1.00722	1.00444	1.00093	1.01207	0.976156	0.989207	1.00151	1.00161	1.00019	0.992124	0.988255	0.99178	0.987822	0.980723	0.973635	0.990545	0.985426	0.977342	0.979456	0.988275	0.991786	0.982699	0.980114	0.980565	0.980596	0.973385	0.980486	0.968239	0.974481	0.981543
27	1.03398	1.04311	1.03342	1.03194	1.02419	1.03896	1.03356	1.02105	1.01908	1.02608	1.00746	1.02179	1.02644	1.01773	1.01971	1.01824	1.01013	1.00992	1.01169	1.0128	1.01092	1.00696	1.00215	0.978879	0.998465	1.00695	0.999606	0.996596	0.986562	0.999577	0.985608	0.988057	0.9837	0.980991	0.991218	0.978623	0.986369	0.98866	0.980575	0.982269	0.979421	0.978269	0.972059	0.990939	0.980472	0.981337	0.970617	0.983347	0.964403
28	1.09627	1.07754	1.06234	1.02992	1.04418	1.03579	1.03295	1.02681	1.02726	1.02864	1.00827	1.01842	1.01367	1.01331	1.01283	1.01889	1.00947	1.00286	1.00599	1.00322	1.00684	1.00363	0.99925	0.981536	0.995433	1.00032	1.00223	0.994037	0.991468	0.99763	0.991322	0.985532	0.986638	0.98784	0.998013	0.984203	0.970951	0.973128	0.975067	0.976311	0.977548	0.968678	0.979355	0.981115	0.977261	0.986211	0.968365	0.993649	0.997714
29	1.0443	1.04795	1.04857	1.0316	1.02843	1.03268	1.04109	1.02023	1.02211	1.0234	1.0129	1.02333	1.02181	1.02235	1.01491	1.02206	1.01284	1.00384	1.0077	1.01393	1.00996	1.00698	1.00478	0.981388	0.994452	1.00019	0.99626	0.998013	0.987025	0.998996	0.981927	0.982668	0.981456	0.978593	0.989935	0.983182	0.979677	0.984066	0.982098	0.982793	0.978609	0.981949	0.996726	0.997362	0.976021	0.979686	0.959746	0.970668	0.960306
30	1.03729	1.00693	1.04053	1.0219	1.02119	1.02202	1.0297	1.03586	1.02818	1.0231	1.01065	1.02329	1.02637	1.0234	1.01485	1.02343	1.01716	1.01425	1.01083	1.01267	1.01084	1.00044	1.00928	0.977374	0.992254	1.00163	1.00461	0.997074	0.995718	0.992571	0.981086	0.990963	0.980799	0.975363	0.988395	0.976929	0.986303	0.97941	0.985573	0.976478	0.972928	0.97855	0.984912	0.987861	0.972608	0.806672	0.988518	0.982916	0.947529
[truncated: 1 more columns]

## Sheet: Kras-CytoD
Time/min	Region
	1	2	3	4	5	6	7	8	9	10	11	12	13	14	15	16	17	18	19	20	21	22	23	24	25	26	27	28	29	30	31	32	33	34	35	36	37	38	39	40	41	42	43	44	45	46	47	48	49
-5	1.01012	1.01379	0.994999	1.00464	0.997333	0.998746	1.00234	1.00174	1.00686	1.00085	0.999157	0.997515	0.996093	1.00601	1.00266	1.00111	1.00156	1.00315	1.0037	1.00068	1.0007	1.00196	0.999876	0.999925	0.996762	0.999402	0.998302	0.99968	1.00067	1.0002	0.999963	0.999805	0.999643	1.00032	1.00023	0.999949	1.00014	0.99846	0.998846	1.00065	1.00402	1.00388	0.996903	0.998784	1.00345	1.00365	0.994748	1.00015	0.996166
-4	1.02682	0.99712	0.987121	0.994208	0.994105	0.995917	0.996611	0.995422	0.998276	0.998365	0.997308	0.996639	1.00201	1.00163	1.00197	0.998437	0.999916	1.0007	0.999321	1.00076	1.00231	1.00488	0.999493	1.00105	0.998019	0.999899	0.998226	0.998621	0.999749	1.00037	0.998909	0.996916	1.00444	1.00086	1.00097	1.0016	1.00146	1.00256	0.999741	1.00036	1.00231	1.00407	0.996198	0.999056	1.00288	1.00211	0.999872	0.989303	0.99057
-3	1.02284	1.00671	0.992754	0.990583	0.996399	0.996834	0.993095	0.993064	0.999271	0.999786	1.00041	1.0032	1.00186	1.00181	1.0026	0.998201	1.00144	1.00097	1.00414	1.0025	1.00109	1.00398	1.00023	1.00304	0.999111	1.00119	1.00061	0.999398	0.999452	0.999593	1.00107	0.996984	1.00312	0.998764	1.00089	1.00031	1.00105	0.998589	0.998688	0.997581	1.00117	1.00205	0.996483	0.997998	0.997229	0.993498	0.997411	0.994615	0.989785
-2	1.00422	1.00206	1.0007	1.00531	0.998042	1.00006	1.00126	0.997755	1.00477	1.00377	1.00135	1.00063	0.998445	1.00125	1.00234	1.00081	1.00167	1.00251	0.999937	0.999401	1.00175	1.00057	0.9979	1.00336	0.998695	1.00039	1.00042	0.999697	0.999715	0.997158	0.997168	0.997641	1.002	1.00037	0.998107	1.00106	0.99958	1.0001	0.999695	0.999896	1.00197	1.00152	0.998803	1.00041	0.996871	0.99996	0.998379	0.998529	0.98768
-1	1.01485	1.0156	0.99751	1.00135	0.99781	1.00175	1.00435	0.995345	1.00181	0.998816	0.999648	0.996124	0.996157	1.00312	0.998297	0.99844	1.00083	1.0016	1.00369	0.995953	1.0021	1.00017	0.999325	1.00093	1.00091	0.999584	1.00141	0.998419	1.00134	1.00032	0.999022	0.996197	0.999973	1.00133	0.999876	1.00039	1.00366	1.00095	0.999042	0.99861	1.00019	1.00243	1.00002	1.00039	1.00213	0.998204	0.999109	1.00151	0.995972
0	1	1	1	1	1	1	1	1	1	1	1	1	1	1	1	1	1	1	1	1	1	1	1	1	1	1	1	1	1	1	1	1	1	1	1	1	1	1	1	1	1	1	1	1	1	1	1	1	1
1	1.05865	1.0475	1.01203	1.02206	1.0021	1.00236	1.0022	1.00087	1.00317	1.00135	0.998673	0.999253	0.997242	1.00001	1.00082	0.999172	0.997752	0.99969	1.00169	0.998356	0.995472	0.998905	0.994919	1.0006	0.99903	0.997956	0.996721	0.993091	0.996894	0.9971	0.994657	0.994794	0.996695	0.994902	0.998843	0.996819	1.00387	0.999987	1.00346	1.00092	1.00171	1.00142	1.00086	1.00437	1.00272	0.996414	0.998543	1.00812	1.00484
2	1.05801	1.05292	1.00847	1.01696	0.995687	1.00246	1.0019	0.991829	0.996611	0.99707	0.997326	0.996328	0.995325	0.999882	0.997434	0.995242	0.99695	0.994821	0.999969	0.999516	0.998552	0.999292	1.00213	1.00291	0.995356	1.00075	0.999682	0.996445	0.998761	1.00091	0.998544	1.00021	0.999243	0.996713	0.999016	1.001	1.00282	1.00278	1.00275	1.00052	0.998508	0.995149	0.991298	0.996488	0.996464	0.999746	1.00344	1.02201	1.01376
3	1.05012	1.04236	1.01396	1.00847	1.00363	0.996687	1.00363	0.996939	1.00228	1.00274	0.999596	0.99544	0.996911	1.00126	0.999113	0.996592	1.00004	0.999384	0.996093	0.997636	0.997334	1.00042	0.996907	1.00177	0.996107	0.999558	0.997757	0.997471	0.999956	0.998879	0.996826	0.998628	1.00062	0.996014	0.996057	1.00118	1.00066	1.0039	1.00166	0.994955	0.99923	1.00203	0.999012	1.00036	1.00627	1.0031	1.00419	1.00982	1.00608
4	1.07436	1.04807	1.0136	1.00724	0.996436	0.997732	0.999261	0.993826	0.998562	0.999218	0.997806	0.996934	0.996607	0.996719	0.997699	0.996615	0.996213	0.997475	0.999222	1.00281	0.997902	1.00062	1.00005	1.00282	0.999444	1.00178	0.999632	0.996111	0.999183	0.999401	1.00081	0.997621	1.00083	0.996627	0.999791	1.00193	1.00083	1.00111	0.998484	0.994299	0.995708	0.996876	0.994883	1.00061	1.00565	1.00042	1.00307	1.01837	1.01738
5	1.04523	1.03881	1.01269	1.01012	1.00653	1.0046	1.00097	0.995084	0.998354	0.995072	0.999642	1.00177	0.995676	0.99878	0.997752	0.996626	1.00039	0.995702	1.00065	0.996558	1.00015	1.00027	1.00018	1.00148	0.998703	1.00025	1.00097	0.999812	0.999989	0.999803	1.00202	0.998917	0.999316	0.999167	1.00054	0.999901	1.00331	0.997269	0.997326	1.00203	0.993643	0.991708	0.992235	0.999975	1.00198	0.99999	0.999614	1.00633	1.01086
6	1.04361	1.02874	1.00573	1.00668	0.997923	0.991994	0.996055	0.993013	0.994474	0.996665	0.996739	0.999662	0.995092	1.00054	1.00084	0.996547	0.995398	0.998317	0.999181	0.997415	0.99521	0.999498	0.997533	1.00231	0.996936	1.00001	0.999592	0.996312	0.998945	1.00059	0.99966	0.999082	1.00323	0.997962	1.00038	1.001	0.999982	1.00211	0.998346	0.996345	0.998164	0.999921	1.00085	1.00663	1.00905	1.00623	0.998897	1.01146	1.01223
7	1.0437	1.02966	1.01066	1.01198	1.00051	0.995943	1.00146	0.997627	1.00396	0.999591	1.00196	1.00013	0.993384	0.999227	0.996002	0.99914	0.996646	0.999632	0.996412	0.999188	0.995552	0.996615	0.996244	1.00027	0.996325	1.00193	1.00107	0.996877	0.999027	0.998341	0.99835	0.998186	1.00024	0.996847	1.0004	1.00139	1.00154	1.00088	1.00085	0.995383	0.998845	1.00037	0.994684	1.00364	1.00351	1.00174	1.01294	1.02036	1.0095
8	1.04189	1.04544	1.01617	1.01431	1.00182	1.00272	1.00392	0.993722	1.00027	0.997785	1.0015	0.997119	0.992562	1.00041	0.999678	0.997988	0.997231	0.997302	0.997408	0.99599	0.99307	0.997182	0.999025	1	0.99564	0.998747	1.00246	0.995363	1.00196	0.998371	0.996658	0.997986	0.999405	0.996968	1.00073	0.999723	1.00011	1.00251	0.998929	0.994901	0.999625	1.00006	0.996951	1.00298	1.00644	1.00588	1.007	1.00667	1.01532
9	1.06318	1.0264	1.0154	1.02019	1.00584	1.00268	0.996786	0.999056	1.0019	0.998161	1.00011	0.998459	0.996097	1.00032	0.999707	0.996107	0.998195	0.994736	0.995755	0.994735	0.998672	0.998143	0.997203	1.00189	0.99625	0.998678	0.99944	0.998946	0.998564	1.00129	0.999594	0.998007	1.00104	1.00138	0.998618	0.99909	1.00044	1.00189	0.997423	0.995295	0.996843	0.998094	0.996085	1.00295	1.00423	1.0056	1.00662	1.01538	1.02154
10	1.05353	1.02963	1.00826	1.02126	1.00095	1.00086	1.00062	1.00062	1.00288	0.997282	0.997763	0.99778	0.999674	1.0033	0.999475	0.995674	0.998618	0.99266	0.993695	0.995864	0.995716	0.998378	0.99695	1.00044	0.997719	1.00059	1.00036	0.998471	0.999671	0.998888	0.999421	0.998578	1.00286	0.997769	0.999835	1.00085	0.999652	0.99982	1.00064	0.995463	0.998145	1.00375	0.996759	1.00532	1.00663	0.998074	1.0048	1.02262	1.01209
11	1.02995	1.03701	1.01257	1.00573	1.00379	1.00211	0.999913	0.998647	0.999635	0.998068	1.00007	1.00029	0.995663	1.00106	0.995466	0.995255	0.996877	0.995585	0.996571	1.00046	0.998719	1.00019	0.998907	1.00066	0.997154	0.999481	0.997039	0.995753	1.00002	0.99861	1.0016	0.998761	0.999566	0.996794	0.999374	1.0004	0.999968	1.00387	1.00102	0.994398	0.996763	0.996473	0.986821	0.99852	1.00371	1.01006	1.00883	1.02019	1.00389
12	1.02805	1.01569	1.01032	1.00598	1.00204	1.00102	1.00607	0.999801	1.00407	1.00163	1.00105	1.00178	0.99885	1.00128	1.00136	0.995269	0.994858	0.993256	0.999041	0.998866	0.995115	1.0012	1.00127	0.998451	1.00069	0.999848	0.996996	0.999232	0.998893	0.998997	0.999719	0.998458	0.998598	0.998674	0.99749	0.998551	0.998945	0.999676	0.997063	0.996199	0.996432	0.995485	0.991678	1.0049	1.00663	1.00239	1.00721	1.01527	0.992809
13	1.03587	1.03864	1.00358	1.02349	1.00688	1.00366	1.00456	0.999512	1.00475	1.00377	1.006	1.00577	0.996911	1.00203	1.00209	0.99538	1.00139	0.995213	0.999894	1.00048	0.997072	0.997491	1.00009	0.998964	0.996702	0.999111	0.99783	0.99855	0.999837	0.999261	0.999012	0.998561	0.999996	0.995662	0.999012	0.996703	1.00025	0.996682	0.996508	0.995306	0.996888	0.997468	0.998409	1.00297	1.00237	0.995954	1.00071	1.00426	1.00416
14	1.03364	1.0437	1.01437	1.0155	1.00535	1.00885	1.00481	0.996602	1.0025	1.00459	1.00184	1.00382	0.996215	1.00262	0.998196	0.996565	0.99539	0.996388	0.996302	0.996582	0.995248	1.00196	1.00008	1.00224	0.998524	1.00005	1.00098	0.998345	1.00105	1.00314	0.999298	0.999874	1.00257	0.997677	0.998321	1.00007	0.999761	0.998955	0.999088	0.998722	0.995663	0.994751	0.993875	0.996527	1.00323	0.994153	0.992842	1.00501	1.00617
15	1.06066	1.03467	1.01395	1.0167	1.00862	1.00321	1.00068	0.99614	0.998309	1.00578	1.00245	1.00257	1.00111	1.00019	0.999768	0.99529	0.993995	0.995426	0.997649	0.99846	0.998132	1.00029	1.00062	1.0045	0.99643	0.998881	0.999436	0.996972	0.999586	1.00018	0.999418	1.00106	1.00236	0.998708	0.996613	0.999809	0.999601	1.00121	0.999624	0.998509	0.991568	0.996971	0.993782	0.998744	1.0031	0.998643	1.00355	1.00769	0.998833
16	1.04385	1.03758	1.02276	1.02477	1.00786	1.0053	0.995295	0.991823	0.99915	1.00128	0.99944	0.998724	0.996455	0.998635	0.999713	0.996915	0.999125	0.999531	0.999196	0.999339	0.995471	1.00268	1.00083	1.00135	0.994027	1.00019	1.00075	0.997934	0.999109	0.998284	0.998951	0.996992	1.001	0.998663	1.00099	0.999647	1.00308	0.999789	1.00165	0.998591	0.992601	0.996278	0.986206	0.994885	0.996626	1.00761	0.999673	1.00828	1.01288
17	1.04581	1.03957	1.02114	1.02492	1.00845	1.00462	1.00724	0.997605	0.999884	1.00138	1.00033	0.999147	0.996657	1.00122	0.999987	0.995828	0.995955	0.995056	0.998283	0.99835	0.996402	1.00115	1.0006	1.00179	0.997615	0.999927	1.00042	0.997427	1.00155	1.0014	0.998274	0.997953	1.00017	0.997598	0.998962	0.999468	1.00044	1.00052	1.00294	0.997332	0.993259	0.99668	0.986887	0.988646	0.991702	1.00056	0.996283	1.01706	1.018
18	1.0367	1.03005	1.02721	1.0155	1.00472	1.00169	1.00418	0.998038	1.00448	1.00488	1.01046	1.00261	0.996403	0.99898	1.00059	0.99555	0.999726	0.998445	0.998569	0.999344	0.994401	0.99923	0.996097	1.00072	0.99429	0.998627	0.998285	0.998559	0.998777	0.998297	0.998383	0.998391	0.99922	0.996602	0.998434	0.998662	0.998353	0.997911	0.999898	0.995813	0.996644	0.999591	0.99744	1.00269	0.997188	0.995187	0.996578	1.00013	1.00545
19	1.06773	1.03739	1.02937	1.01074	1.00322	1.00486	1.00765	0.999146	1.00132	1.00411	0.99823	1.00169	0.996616	1.0008	0.996367	0.99739	0.997996	0.996489	0.999665	0.997773	0.998593	0.997596	0.996483	1.00031	0.997417	1.00071	1.00121	0.997195	0.999008	0.999286	0.999282	0.997671	1.00239	0.998112	1.00167	0.999126	0.99831	0.995804	0.999696	0.993925	0.995739	0.994848	0.995941	1.00334	0.997299	0.99421	0.995194	1.00233	1.01038
20	1.05511	1.0497	1.01345	1.02034	1.00889	1.00357	1.00483	0.993116	1.00064	0.998948	1.00018	1.00097	0.994688	1.00256	0.999966	0.996489	0.99769	0.99449	0.996804	0.999849	0.999364	0.999818	1.00077	1.00089	1.0011	1.00094	0.998402	1.00005	0.998571	1.00098	0.999903	0.997744	1	0.994076	0.999864	1.00106	1.0008	0.997786	0.999423	0.99863	0.993539	0.991585	0.987358	0.994187	1.00623	0.994224	1.00318	1.01027	1.00154
21	1.03772	1.04287	1.019	1.02881	1.01522	1.00912	1.00839	1.0049	1.00395	1.00259	1.0022	1.00297	0.999576	0.999011	1.00096	0.996224	0.997073	0.99462	0.99554	0.998235	0.998477	1.0036	0.9981	1.00265	1.00025	0.999265	1.00176	0.998674	1.0001	1.00144	1.0024	1.00131	1.00055	0.994524	0.9954	0.998039	0.999904	1.00062	0.998418	0.996412	0.992823	0.996697	0.987414	0.996523	0.991119	0.987069	0.996325	0.998479	1.00767
22	1.06488	1.05706	1.01212	1.01944	1.00678	1.00412	1.00337	1.00275	1.00654	1.00581	1.00546	1.00386	1.00126	1.00455	1.0012	0.996434	0.99775	0.995169	0.999762	0.997669	0.995628	0.998904	0.998862	1.00127	0.997853	1.0014	0.998511	0.995481	1.00096	0.999985	0.996755	1.0001	0.999661	0.996189	0.997971	0.998812	0.995909	0.998527	0.999951	0.991681	0.990769	1.00027	0.98985	0.996018	1.00407	0.995294	0.999599	0.997702	1.00622
23	1.04867	1.04858	1.01869	1.02438	1.0085	1.00837	1.01198	1.00206	1.00784	1.00444	1.00262	1.00577	1.0012	1.00324	1.00098	0.997364	0.999112	0.993449	0.998733	0.997203	0.995602	1.00012	0.998603	1.00032	0.999127	0.998522	0.99781	0.996308	0.998609	1.00179	0.995885	0.998009	0.998252	0.994233	0.998159	0.997455	0.997827	0.998789	0.99956	0.997703	0.997922	0.995976	0.993217	1.00063	1.00287	0.983154	0.992891	1.001	0.991696
24	1.04494	1.06072	1.03099	1.03193	1.0075	1.00321	0.999251	1.00039	1.00031	1.0022	1.00586	1.00371	1.00249	1.00621	0.999696	1.0002	0.997852	0.995771	0.998728	1.00108	0.999207	1.00062	0.996003	0.999961	0.995559	0.998974	0.99852	0.998975	0.999584	1.00061	0.998057	0.996324	0.999491	0.998697	1.00008	0.99723	0.995885	0.994616	0.996679	0.992138	0.990906	0.990459	0.992391	0.997942	1.00366	0.998897	0.999953	1.00477	1.00883
25	1.05812	1.04781	1.02399	1.02616	1.008	1.00493	1.00222	0.996808	1.001	1.00235	1.00008	1.00418	0.998036	1.00108	0.999369	0.997119	1.00092	1.00163	0.999505	0.999702	0.996001	1.00101	0.996364	0.998594	0.994529	1.00108	1.00129	0.999434	0.998952	1.00205	0.998211	0.996281	0.999667	0.99681	0.999881	0.997286	0.999154	0.998098	0.999527	0.996084	0.99386	0.989442	0.983341	0.994676	0.993544	0.99769	1.00165	1.00113	0.996239
26	1.08506	1.04812	1.01918	1.01913	1.00602	1.00477	1.0044	1.00002	1.00152	1.00484	1.00608	1.00534	0.996582	1.00071	0.996259	0.993498	0.993821	0.995762	0.994521	0.998814	0.996934	1.0017	0.997163	0.999858	0.999498	0.99821	0.997426	0.995736	1.0004	0.997599	0.995823	0.997062	0.999977	0.996613	1.00107	1.00189	0.997872	0.996783	1.00246	0.997684	0.99742	0.997557	0.993164	0.988435	0.996708	1.00196	1.00586	1.00622	1.01423
27	1.02919	1.0379	1.02533	1.02279	1.00727	1.00578	1.00038	1.00307	1.00301	1.00275	1.00211	1.00292	0.992558	1.00087	0.997006	0.998911	0.996894	0.998491	0.998843	0.99951	0.997523	1.0008	0.996628	0.996727	0.995537	0.999166	0.997575	0.999276	1.00069	0.998067	0.995549	0.995957	0.998591	0.996892	0.998168	0.998648	0.999377	0.999962	0.998154	1.00006	0.998268	0.997868	0.99747	1.0017	1.00402	1.00115	0.999874	1.00859	1.00194
28	1.06034	1.04702	1.02299	1.02404	1.0094	1.00125	1.00004	0.999367	1.00368	1.00151	0.998139	0.998736	0.995115	0.999709	0.99135	0.995947	0.99918	0.99779	1.0001	1.00043	0.998471	0.999253	1.00008	0.999089	0.99698	0.999026	1.00144	0.999017	1.0002	1.00082	0.998585	0.997866	0.999155	0.996405	1.00121	0.999267	0.998909	0.998976	1.00228	0.998409	0.99383	0.994275	0.985866	1.00057	0.995137	0.995525	1.00061	1.01636	1.01834
29	1.03924	1.04628	1.0163	1.02183	1.01125	1.00392	1.0046	0.996858	1.00176	1.00575	1.00288	1.00346	0.998783	1.00509	1.00044	0.999251	0.998522	0.997976	0.995688	0.999677	0.998907	0.99892	0.999023	1.00192	0.996783	1.00197	0.998759	0.997266	1.00072	0.998353	0.998467	0.999202	1.00009	0.996976	0.999512	0.99904	0.999251	0.995159	0.997857	0.997052	0.992821	0.998097	0.988283	0.998131	1.00391	0.993865	1.00599	1.00301	0.996481
30	1.06319	1.04529	1.01456	1.02381	1.00852	1.00421	1.00558	0.994875	1.00192	1.00534	1.00467	1.00189	1.00152	0.999555	1.00056	0.996558	0.999178	0.993619	0.99515	0.999331	0.998471	0.999859	0.996548	1.00047	0.997662	1.0016	0.998853	0.998678	0.99955	0.998319	0.997785	0.99842	1.00144	0.996398	0.996905	0.998985	0.999433	0.999437	0.998636	0.998396	0.991694	0.998852	0.989702	0.991386	0.99436	0.998247	0.993499	1.01168	1.0124
[truncated: 1 more columns]

## Sheet: Kras-ML7
Time/min	Region
	1	2	3	4	5	6	7	8	9	10	11	12	13	14	15	16	17	18	19	20	21	22	23	24	25	26	27	28	29	30	31	32	33	34	35	36	37	38	39	40	41	42	43	44	45	46	47	48	49
-5	1.00552	1.01174	1.02132	1.00842	0.995977	1.01121	1.0054	1.00103	0.997943	0.997571	0.994318	1.00043	0.993915	1.00487	1.00285	1.00021	0.998588	0.997188	0.99785	1.00058	1.00146	1.00187	0.999912	1.00301	0.997424	0.998653	0.998471	0.995864	0.999901	1.0018	1.00116	0.999496	0.997429	1.00279	0.999326	1.00033	0.997369	0.999385	0.997415	0.999161	1.00178	1.00407	1.00302	0.995571	0.997397	1.00876	1.00294	1.01719	1.01664
-4	1.0043	1.01934	1.01526	1.00857	0.996214	1.00435	1.00422	0.996182	0.995473	0.999071	0.998714	1.00138	0.993138	1.00196	0.998512	1.00278	0.999056	0.996282	0.996831	0.997497	1.00356	1.00143	0.996388	0.999748	1.00459	0.998115	1.0014	0.99782	0.996668	1.00909	1.00179	1.00145	0.99941	1.00058	0.998751	0.9995	0.996308	0.999811	1.00239	1.00389	0.999766	1.00293	0.99915	0.996256	0.998229	1.0043	1.0122	0.999294	1.00407
-3	0.97736	1.01913	1.00856	1.00667	0.982701	1.00627	1.00502	1.0012	0.994537	0.997304	0.999182	0.9995	0.996066	1.00137	1.00011	0.99873	0.997324	1.00007	0.99867	0.995658	1.0048	1.00097	0.997805	0.997334	1.00312	0.996664	0.99689	0.997415	1.00038	1.00264	1.00196	0.999521	1.00074	1.00125	0.995783	1.00231	0.99621	1.00091	1.00215	1.00187	0.998565	1.00509	1.00223	0.998838	1.00147	1.00906	1.01267	1.01691	1.02793
-2	1.00025	1.01211	1.01321	1.00083	0.988872	0.999423	0.999998	0.995696	0.996669	0.99973	0.996626	0.996003	0.992385	0.999739	0.999868	0.995172	0.996324	0.999834	0.997981	0.99269	1.00283	1.00268	0.999743	1.00469	1.00364	1.00247	0.99725	0.994475	1.00259	1.00074	1.00181	1.0004	0.999542	1.00151	1.00247	1.00076	0.998786	1.00217	1.00145	1.00389	1.00204	1.00605	1.0056	1.00132	1.00205	1.01045	1.00592	1.00695	1.00995
-1	0.996577	1.01303	1.0171	1.01169	0.991967	1.0066	1.00367	0.999542	1.00063	0.99761	0.999693	0.999606	0.99288	1.00242	1.00014	1.00342	0.999253	0.996498	0.996304	0.998303	1.00542	1.00501	0.999064	1.00159	0.999164	0.999028	0.996209	1.0001	1.00094	1.00348	0.99955	1.00301	1.0005	0.99877	0.995064	0.9981	0.994251	1.00167	0.995964	1.00106	0.999277	1.00304	1.00093	0.995023	1.00201	1.00104	0.999034	1.01624	1.02215
0	1	1	1	1	1	1	1	1	1	1	1	1	1	1	1	1	1	1	1	1	1	1	1	1	1	1	1	1	1	1	1	1	1	1	1	1	1	1	1	1	1	1	1	1	1	1	1	1	1
1	1.03891	1.06748	1.04866	1.03909	1.01264	1.01981	1.00911	1.01409	1.00602	1.00428	1.001	1.00622	0.99676	1.00276	1.00918	1.00194	0.994426	0.994723	0.999005	0.99856	0.996959	1.00208	0.993555	0.996696	0.999434	0.995373	0.997122	0.992964	0.997847	1.00485	1.00204	0.998668	0.997161	1.00239	1.00051	1.00239	0.994959	0.99532	0.999567	0.996067	0.989083	0.989772	0.985034	0.988209	0.989983	0.989472	0.987599	0.997808	0.992444
2	1.02181	1.03801	1.04439	1.0403	1.01719	1.01745	1.01064	1.01381	1.00853	1.00144	1.0011	1.00255	0.99338	1.00248	1.00433	1.00087	0.998424	0.999345	1.00214	0.994439	1.00238	0.995352	0.997225	1.00007	0.996233	0.999486	0.999011	0.992946	0.999748	0.997794	0.99551	0.999185	0.995037	1.00024	1.00373	0.999181	0.996426	1.00187	0.997723	0.993552	0.986135	0.994107	0.991658	0.986532	0.986494	0.990701	0.986818	0.989961	1.00203
3	1.03084	1.05949	1.02746	1.02639	1.00382	1.01717	0.997638	1.01431	1.00569	1.00335	1.00373	1.00823	1.00107	1.00119	1.00104	0.998749	1.00067	0.997758	0.998372	0.995174	1.0013	1.00335	0.999123	1.00188	0.998638	0.996095	0.998404	0.992046	0.999663	1.00189	1.00178	0.998704	0.996609	1.00137	0.999277	1.00426	0.998611	0.998412	0.994907	0.992403	0.989284	0.996427	0.989413	0.988281	0.984908	0.987774	0.996004	0.99744	1.00328
4	1.03937	1.05513	1.02611	1.02176	1.00269	1.01097	1.01389	1.01272	1.00962	1.00223	0.996811	0.99938	0.995196	1.00157	1.00757	0.999849	1.00101	0.99629	1.00081	1.00067	1.00632	1.00349	0.998491	1.00081	1.00235	0.999627	1.00103	0.996469	0.999812	1.00308	1.00337	1.00084	0.997258	0.998975	0.997127	1.00333	0.99401	0.999265	0.997405	0.989721	0.988558	0.992213	0.985124	0.980566	0.980552	0.983172	0.988144	1.00083	1.00553
5	1.04448	1.03816	1.03373	1.01728	1.00003	1.00326	0.990991	1.00093	0.998999	1.00346	1.00102	1.00108	0.996301	1.00682	1.0031	0.99911	0.99279	0.996907	1.00337	1.00246	1.00184	0.999891	0.996326	1.00262	1.00342	1.00167	0.998712	0.996442	1.00354	1.00185	1.00351	1.0034	0.999386	1.00347	1.00367	1.00353	0.996499	1.00202	1.00244	0.994356	0.988895	0.991553	0.986536	0.982519	0.987747	0.98768	0.980403	0.98564	1.0044
6	1.04283	1.04125	1.0299	1.02369	1.00471	0.993232	1.0041	1.0097	1.00127	1.00116	1.0032	0.998919	0.998198	1.0006	1.00217	1.00201	0.993024	0.995174	1.00055	0.999354	1.00111	1.00249	1.00117	1.00666	1.00445	0.996435	0.998642	0.996829	1.00028	1.00108	1.00004	1.00202	0.996152	1.0045	1.00139	1.00295	0.993726	0.996579	0.99455	0.993419	0.987203	0.988798	0.986089	0.987109	0.989909	0.984914	0.991989	1.00065	1.00054
7	1.02136	1.03297	1.03218	1.04163	1.01621	1.01067	1.00152	1.00997	1.00883	1.00049	1.00291	1.00437	0.992322	1.00045	1.00497	0.996679	0.994162	0.996915	0.999166	0.998052	0.998875	1.00113	0.997718	1.00213	1.0045	0.999545	0.99759	0.99694	0.998192	1.00271	1.00385	1.00537	0.996068	0.997612	1.00026	1.00344	0.999049	0.996049	0.993142	0.996447	0.989865	0.992575	0.987749	0.986302	0.991004	0.986542	0.985671	0.993664	0.9835
8	1.01939	1.03534	1.02593	1.02223	1.00008	1.01081	0.995257	1.00964	0.996168	0.997617	0.997743	1.00219	0.997918	1.00152	1.0037	0.999303	0.998215	0.999776	0.998233	0.99548	1.00415	1.00483	1.00104	1.00605	1.00394	1.00108	0.997728	1.00028	1.00287	1.00806	0.999833	1.00431	1.00218	1.0019	1.00012	1.00245	0.99889	1.00195	0.996972	0.994447	0.987203	0.994778	0.987776	0.982922	0.985371	0.984803	0.985731	0.988006	0.974028
9	1.00866	1.02433	1.03277	1.01257	1.01291	1.00547	1.00664	1.00692	1.0026	1.00478	0.997234	0.995496	0.998818	1.0044	1.00894	1.00069	0.9969	0.996874	0.995614	0.998449	1.00178	1.00103	0.998018	1.00355	1.00189	1.00278	0.995615	0.999484	0.995286	1.00174	0.999227	1.00064	0.996347	0.996355	0.999729	1.00433	1.00177	0.996895	0.996541	0.99944	0.995681	0.991762	0.991115	0.993179	0.993143	0.995159	0.99	0.999388	0.993373
10	1.03209	1.03436	1.01845	1.01552	0.997222	1.0053	0.999304	0.992982	0.996588	0.989773	0.990957	0.997502	0.996529	1.00424	0.999446	0.999371	0.997136	0.999724	1.00072	0.999461	1.00187	1.00487	0.999244	1.00574	1.00494	1.00205	0.999098	1.00344	1.00236	1.00755	1.00094	1.00227	0.997936	1.00538	1.0036	1.0025	0.995811	0.998343	0.99848	0.998889	0.993309	0.99263	0.987106	0.987462	0.984193	0.987685	0.985405	0.989926	0.997282
11	1.01128	1.04862	1.01473	1.02303	1.00733	1.01088	1.0037	1.01492	1.00633	1.00283	1.00168	0.999607	0.996881	1.00055	1.00254	0.998918	0.99537	1.00218	0.997202	0.996177	1.00257	0.999315	0.997326	1.00506	1.0035	1.00138	0.998472	0.992948	0.997169	1.00261	1.0054	1.00008	0.996095	0.996638	1.00059	1.0046	0.998124	0.994191	0.998507	1.00009	0.99418	0.997538	0.987526	0.989548	0.989131	0.989928	0.991543	0.99816	0.983168
12	0.969302	1.03673	1.03061	1.02436	1.00086	1.00906	1.00616	1.01081	1.00711	1.0017	0.996233	0.999932	0.996431	1.00129	0.999084	1.00397	0.99167	0.991312	0.996327	0.998145	1.00032	1.00119	0.999464	1.00577	1.00014	1.00093	0.998597	0.996826	1.00006	1.00212	1.00278	1.00017	0.996907	0.996085	0.999703	1.00421	0.999452	0.994087	0.99576	0.993428	0.989907	0.992484	0.99468	0.989769	0.995665	0.996983	0.989364	0.995843	0.99386
13	0.975222	1.03119	1.03067	1.02284	1.00915	1.01335	1.01151	1.01719	1.01147	1.00741	1.00284	1.00466	0.996955	1.00435	1.00141	0.997434	0.994821	0.996248	0.993559	0.996648	1.00581	1.00249	0.998897	1.00297	1.00124	0.998436	0.997814	0.994619	0.996401	1.00337	0.993573	0.99812	0.997819	0.996516	0.999828	1.00259	0.994567	0.994664	0.991425	0.999419	0.991629	0.998909	0.992876	0.985972	0.998254	0.995697	0.984499	0.990212	1.00236
14	1.00928	1.02997	1.02618	1.01516	0.999834	1.00815	1.00142	1.00712	0.993926	0.994089	1.00364	1.00017	0.990522	1.00021	0.997072	0.991435	0.993055	0.997444	1.00149	1.00204	1.00031	1.00727	0.999701	1.00284	1.00253	1.00261	1.00155	0.99821	1.00261	1.00428	1.00321	1.0023	0.995248	1.00281	1.00045	1.00076	0.997018	0.999186	0.99569	0.995751	0.997029	0.999295	0.988973	0.982734	0.988465	0.988274	0.988978	0.992069	0.987956
15	1.02147	1.02195	1.0247	1.01997	0.989345	1.00049	0.994476	1.00728	0.989621	0.990352	0.999146	0.999943	0.988926	0.998226	0.998731	0.998594	0.996444	0.996618	1.00038	0.998933	1.00221	1.00286	1.00077	1.004	1.00298	1.00302	1.00058	1.00069	1.0028	1.00167	1.00446	1.0038	1.0043	1.00654	1.00304	1.00284	0.997467	1.00403	1.00007	0.996652	0.994025	0.994242	0.991118	0.986688	0.990345	0.981999	0.981202	0.982117	0.996095
16	1.04603	1.05784	1.04396	1.03411	1.00136	1.01126	1.00131	1.00541	1.00258	0.996389	0.995579	1.00113	0.990759	0.994346	1.00211	0.992441	0.994781	0.9966	0.999244	0.996831	0.99985	1.00056	1.00094	1.00222	0.999974	1.001	0.999938	0.998352	1.004	1.00393	1.00535	1.00463	0.998502	1.00478	0.997793	1.00163	1.00013	1.00234	0.997034	0.997141	0.993231	0.999119	0.988765	0.987308	0.980512	0.989438	0.991261	0.993484	1.01729
17	1.02273	1.03718	1.03762	1.02922	1.01143	1.0081	1.01771	1.00627	0.996553	1.00096	1.00168	0.999942	0.995608	0.999355	0.999899	0.996295	0.996131	0.995836	0.999538	0.99644	1.00751	1.00275	0.999721	1.00493	1.00399	1.00303	1.00052	0.997425	0.999108	1.00063	1.00345	1.00069	0.995927	1.00574	1.00019	1.00129	0.99905	0.992792	0.989796	0.992137	0.987706	0.993806	0.987036	0.987945	0.987905	0.991708	0.995261	0.995967	0.99347
18	1.03986	1.05736	1.03969	1.02541	1.00531	1.01021	1.00975	1.01178	0.997577	1.00255	0.999018	1.00166	0.997501	0.999577	0.999763	0.99795	0.994279	0.992941	0.997841	0.999127	1.00649	1.00501	1.0006	1.00724	0.998965	1.00554	1.00049	0.998969	1.00113	1.00146	0.999691	0.996195	0.996255	1.00346	0.998721	0.999595	0.996904	0.997749	0.999731	0.996237	0.994199	0.994072	0.981933	0.98695	0.983838	0.988602	0.987406	0.998348	0.994525
19	1.05192	1.03275	1.03899	1.04428	1.00021	1.01373	1.02602	1.01047	0.997359	0.998576	0.997525	1.00187	0.998036	1.00139	1.00602	0.999882	0.996443	0.995992	0.993824	0.998751	1.00228	1.00309	1.00073	1.00348	0.998539	1.00314	0.995108	0.994297	0.997907	1.0004	1.00002	0.99727	0.998338	1.00476	0.998075	1.00016	0.992707	0.994426	0.992814	0.989384	0.986996	0.987955	0.986965	0.986763	0.987719	0.990224	1.00367	1.01263	1.01188
20	1.03166	1.04283	1.04689	1.03368	1.01084	1.01969	1.01869	1.0125	1.00105	0.998869	1.00107	1.00273	0.996924	1.00499	1.00254	0.997908	0.995919	0.998501	0.992944	0.995406	1.0034	1.00221	0.999887	1.00346	0.999615	0.996564	0.996736	0.988877	0.999027	1.00049	0.99855	0.999596	0.995771	0.998469	0.997249	0.998107	0.995175	0.992452	0.99115	0.991423	0.991208	0.994042	0.994205	0.991679	0.990211	0.993485	1.00146	1.01272	0.99682
21	1.03215	1.0396	1.03665	1.03019	1.00361	1.0173	1.00483	1.01021	1.00263	0.994585	0.993416	1.00068	0.991701	1.0015	1.00204	0.999666	0.996178	0.996413	0.997562	0.992328	1.00116	1.00201	1.00209	1.00711	0.999622	0.999591	0.997445	0.994825	1.00572	0.999108	1.00106	0.999531	0.996896	1.0005	1.00096	0.999774	0.996291	0.998086	0.992666	0.995679	0.990759	0.991785	0.993263	0.989698	0.989604	0.991692	0.997537	1.01028	0.989286
22	1.02622	1.04817	1.04352	1.03116	1.00381	1.00839	1.00942	1.00708	1.00267	1.00084	0.995001	1.0045	0.998295	1.00155	0.999607	1.00126	0.997456	0.996615	1.00014	0.994763	1.00266	0.999408	1.00121	1.00434	1.00315	0.998236	0.997921	0.997522	1.00226	1.00065	1.00051	1.00021	0.998935	1.0014	1.00154	0.998973	0.994487	0.99729	0.992517	0.997158	0.989917	0.989068	0.986813	0.988519	0.985713	0.989519	0.988558	1.00409	1.00709
23	1.02942	1.03393	1.03468	1.02278	1.01115	1.00915	1.01391	1.00623	0.996448	0.996918	0.994783	1.00142	1.00021	0.998126	1.00267	0.996054	0.995251	0.995004	0.99599	0.994917	1.00174	1.00027	1.00058	1.00649	1.00359	1.00395	1.0019	0.999876	1.00614	1.00336	1.00076	0.998311	0.994991	1.00009	0.99956	1.00039	0.998774	0.993717	0.990698	0.995998	0.983787	0.989774	0.986029	0.985213	0.990929	0.987723	1.0019	0.999127	0.993504
24	1.01464	1.0562	1.03639	1.02103	0.998139	1.01239	1.00506	1.00404	0.992288	0.993173	0.989661	0.998053	0.994996	0.997827	1.00111	0.99733	0.992455	0.998543	0.998442	0.993391	1.00224	1.00059	1.00139	1.00531	0.99909	1.00109	0.997974	1.00149	1.00537	1.00359	1.00354	1.00204	1.00046	1.00447	1.00315	1.00427	1.00047	1.00314	0.996454	0.997314	0.991376	0.99064	0.990329	0.984039	0.989714	0.990098	0.985278	0.99709	1.00294
25	1.0413	1.03855	1.05258	1.04155	1.01102	1.01552	1.02078	1.01872	1.00749	1.00291	0.999182	1.00177	0.991473	1.00323	0.998598	0.998923	0.997524	0.995048	0.996822	0.997547	1.00233	0.998321	0.99901	1.00215	1.00207	0.990929	0.990585	0.989571	0.997057	1.00564	1.00042	0.99714	0.994443	0.997557	1.00226	0.999251	0.993867	0.994109	0.997347	1.00177	0.989194	0.995726	0.990599	0.998102	0.995511	1.00079	1.00281	1.01359	0.992726
26	1.01982	1.04783	1.01865	1.01739	1.00862	1.01311	1.00867	1.00825	0.996858	0.994103	0.999484	1.00344	0.998126	0.999404	1.00582	1.00086	0.991781	0.989307	0.998	0.999484	1.00276	1.00423	0.999631	1.00678	1.00589	1.00286	1.00001	0.999607	1.00125	1.00375	1.00403	1.00371	0.996794	0.996975	0.998597	1.00076	0.993472	1.00162	0.993397	0.990766	0.988978	0.996097	0.986821	0.987428	0.991731	0.985621	0.989504	0.999561	1.0019
27	1.03094	1.04711	1.02844	1.01994	1.00383	0.998481	1.00793	1.00676	0.996422	0.998859	0.998575	0.994838	1.00182	1.00371	1.00637	0.998475	0.995756	1.00261	0.998539	0.996403	1.00357	1.00032	0.997348	1.00486	1.00338	1.0016	0.996695	0.998776	1.00467	1.00156	1.00412	1.00461	0.997936	1.00349	0.998213	1.00283	0.994165	0.999157	1.00009	0.995676	0.988407	0.992692	0.991381	0.986387	0.985521	0.989458	0.993598	1.00479	1.00874
28	1.04728	1.04137	1.03505	1.03004	0.997665	1.01962	1.0153	1.00653	1.00107	1.00034	0.997383	1.00095	0.992019	1.00213	1.00351	0.99568	0.991257	0.996662	0.997889	0.997531	1.00399	1.00522	1.00107	1.00428	1.00041	1.00293	1.00172	0.993009	1.00097	1.00605	1.00298	1.00121	0.998645	1.00198	1.00418	1.00168	0.997901	0.998937	0.999223	0.994017	0.990229	0.990771	0.986893	0.983394	0.982077	0.993999	0.994727	0.992127	0.99334
29	1.01236	1.01984	1.04001	1.02838	1.0052	1.00936	1.00574	1.00782	1.00694	0.994514	0.994799	0.99902	0.996321	1.00143	1.0023	0.999753	0.996064	1.00068	0.996506	0.995026	0.998455	1.00264	0.998065	1.00317	1.00515	1.00231	0.998293	0.996123	1.00405	1.00461	1.00195	1.00045	0.997095	1.00411	0.999471	1.00037	0.996954	0.993596	0.995763	0.994962	0.989594	0.995763	0.989816	0.989862	0.987501	1.00037	0.997085	0.997114	0.982767
30	1.0321	1.0416	1.04315	1.02992	1.00706	1.00729	1.00946	1.01084	0.999528	0.997535	0.997088	1.00116	0.991922	0.996983	0.999608	1.00078	0.992056	1.00127	0.995505	0.99556	1.00266	1.00478	1.0003	1.00486	1.0054	0.999139	1.00202	0.998363	1.0014	1.00516	1.00371	1.0019	0.997026	0.992736	1.0024	1.00379	0.995009	0.996642	0.999028	0.993854	0.992469	0.992248	0.987879	0.986584	0.989657	0.99523	1.00127	1.00112	0.994319
[truncated: 1 more columns]

## Sheet: Kras-NOCO
Time/min	Region
	1	2	3	4	5	6	7	8	9	10	11	12	13	14	15	16	17	18	19	20	21	22	23	24	25	26	27	28	29	30	31	32	33	34	35	36	37	38	39	40	41	42	43	44	45	46	47	48	49
-5	1.00102	1.00655	0.996673	0.996115	1.00523	1.00254	1.00538	0.997788	0.996282	0.994309	0.999461	1.00224	0.997035	0.9932	1.00157	1.0009	0.994459	0.986706	1.00649	0.995529	0.998547	0.998539	0.993121	0.997008	0.998223	0.996469	1.00568	1.00009	1.00146	1.00661	1.00086	0.996944	0.993656	1.00612	1.00653	1.00113	0.997104	1.00515	1.0049	1.00553	1.00591	1.0046	0.992595	1.00596	0.99227	0.991753	0.995802	0.987627	1.02546
-4	1.02505	1.0254	0.994156	1.00457	1.00041	0.98861	0.995944	1.00064	0.995149	0.996288	1.00613	1.00966	0.992316	0.998773	0.993574	1.00383	0.994994	0.996121	1.01015	0.997398	1.00211	0.996059	0.991081	1.00253	0.999518	0.994395	1.00861	1.00393	0.999585	0.999859	0.998803	0.999197	0.991631	1.00206	0.998088	1.00086	0.998678	1.00659	0.991605	1.00454	1.00365	1.00574	0.994764	1.00607	0.989256	0.995253	0.998829	0.990061	1.01557
-3	1.00296	1.01973	0.9959	1.01123	1.00042	1.01003	1.00301	0.99131	0.995069	0.997271	1.00085	0.995401	0.992073	0.998815	0.997391	1.0039	0.992376	0.99515	1.00616	1.00061	0.995964	0.993992	0.998555	1.00152	0.996901	0.994224	1.0067	1.0006	1.00041	0.998517	0.996533	1.00165	1.00493	1.00426	1.00109	1.00409	1.00013	1.00557	1.0089	1.00253	0.998982	1.0092	1.0035	1.00035	0.990997	0.983159	0.998621	0.993673	1.00827
-2	1.06422	1.01975	1.00156	1.00061	1.00141	1.00344	1.00401	1.00357	0.997279	0.98956	0.999825	1.00376	0.994541	0.998679	0.999462	1.00377	0.994453	0.994904	1.00312	0.993432	0.986499	1.00763	0.995513	1.00048	1.00101	0.995551	1.00185	1.00006	1.00204	1.00624	0.999836	0.993154	0.994826	1.00238	1.00924	1.00099	0.998081	1.00078	1.00942	1.00676	1.00379	1.01019	0.995478	1.00696	0.991845	0.995469	0.996468	0.998268	1.00046
-1	1.03167	0.991662	1.00905	1.00191	0.995294	0.998405	0.995227	1.00258	1.00286	1.00002	1.00139	1.00552	0.998426	1.0015	0.998032	1.00785	1.0033	0.998309	1.00483	0.995358	0.998233	0.996734	0.999771	1.00668	0.998206	1.00131	1.00546	1.00151	0.997961	0.99815	0.999289	0.993815	0.990318	0.995965	0.99927	0.995859	0.992495	0.998935	1.01051	1.00206	1.00007	1.00778	0.991213	1.00719	0.997344	0.997266	0.996284	0.984092	1.00686
0	1	1	1	1	1	1	1	1	1	1	1	1	1	1	1	1	1	1	1	1	1	1	1	1	1	1	1	1	1	1	1	1	1	1	1	1	1	1	1	1	1	1	1	1	1	1	1	1	1
1	1.04949	1.02556	1.00905	1.02817	1.01485	1.01318	1.00948	1.00488	1.00505	0.997335	0.998381	1.00249	0.997909	1.00357	0.999582	1.00273	0.993273	0.996424	0.998752	0.997181	0.994218	0.993124	0.989721	1.00129	0.997085	0.996976	0.997363	0.995439	0.994175	1.00344	0.993728	0.999111	0.988428	0.997298	1.00711	0.998427	0.992221	1.00394	1.00164	1.00105	0.997783	1.00228	0.989605	1.00194	0.981067	0.996556	1.02447	1.00997	1.02134
2	1.05333	1.03191	1.04254	1.02587	1.02151	1.02122	1.01624	1.01282	1.00438	0.996581	1.00029	1.00577	0.992921	1.00258	0.995089	1.01167	0.998734	0.995705	1.00027	0.991503	0.989071	1.00082	0.992446	0.997436	1.00027	0.990086	1.0004	0.991048	0.99671	0.994602	0.993478	0.992306	0.991525	0.998057	1.00241	1.00115	0.998593	0.993894	1.00046	1.00167	0.996624	1.00334	0.989198	1.00691	0.981314	0.97756	1.01158	0.991675	1.02423
3	1.07319	1.05329	1.027	1.0254	1.0061	0.991737	1.0121	1.00404	1.00591	1.00194	0.995942	1.00376	0.999624	0.998621	0.998051	1.00443	1.00104	1.0032	1.00417	0.992149	0.99559	1.00577	0.99579	0.995988	0.99281	0.995394	1.00157	1.00376	0.997819	1.00026	0.998756	0.992176	0.992227	0.999465	1.00598	0.995047	0.992308	0.993599	0.995698	1.00249	0.996021	0.995195	0.985208	0.994018	0.981108	0.99193	1.00909	0.995962	1.00378
4	1.05633	1.0368	1.01983	1.00821	1.01877	1.0209	1.01749	1.00865	1.00997	0.99979	1.00367	1.00161	0.997953	0.999114	0.994919	1.00087	0.994331	0.993716	1.00568	0.999011	0.996664	1.00557	0.988013	0.993288	0.99497	0.99169	1.0013	1.00174	0.991845	0.995455	0.992916	0.990895	0.980793	0.999981	1.00296	0.995745	0.996241	0.993121	0.999652	0.999623	1.0071	1.00347	0.991305	0.993381	0.984581	0.989136	1.01476	1.01244	1.03336
5	1.07656	1.03477	1.03053	1.02114	1.01111	1.01654	1.01517	1.00763	1.01104	0.996761	1.00619	1.00655	0.993022	0.997096	0.995221	1.00482	1.00093	0.998942	1.00374	0.99116	0.998031	0.995529	0.992617	0.994176	0.997061	0.994818	0.995577	0.999319	1.00106	0.993141	0.991855	0.991778	0.990814	1.00026	1.00134	1.00235	0.997605	0.993273	0.999711	0.998647	0.993629	1.00093	0.993012	1.01122	0.976126	0.972855	0.99908	1.00605	1.00982
6	1.06087	1.04996	1.02819	1.02409	1.02493	1.02155	1.02674	1.02019	1.01052	0.998996	1.00215	1.0025	0.995186	1.00186	0.996623	1.00276	0.993122	0.998175	1.0023	0.997448	0.997706	1.00105	0.990086	0.997874	0.998214	0.99411	0.999052	1.00403	0.994086	0.997082	0.997485	0.988817	0.990908	0.99193	0.994541	0.992	0.985392	0.991436	0.993778	0.995793	0.994362	1.00647	0.995068	0.992832	0.983638	0.985383	1.00482	0.995968	1.03123
7	1.0057	1.0504	1.0316	1.0426	1.02883	1.02911	1.02127	1.00386	1.00372	1.00331	1.00031	1.00391	0.998405	1.00306	0.998533	1.00689	1.00139	1.00129	1.00518	0.997219	0.994313	0.997621	0.99371	0.996963	0.998544	0.990735	0.999211	0.992743	0.994775	0.999193	0.998522	0.996868	0.987356	0.98996	0.996227	0.993975	0.991566	0.993941	0.993747	1.0015	0.993949	1.00488	0.980966	0.991397	0.973336	0.980921	1.01848	0.998393	1.01549
8	1.02514	1.02246	1.02507	1.03284	1.01774	1.01839	1.01237	1.00515	1.00921	0.998889	1.00102	1.00717	0.996597	0.997684	0.996729	1.00448	1.00368	1.00202	1.00678	0.996079	0.995588	0.997338	0.994065	0.999181	0.997105	0.999453	1.00061	0.997498	1.00148	0.996879	0.992072	0.983383	0.977745	0.995202	0.99774	0.999278	0.988104	0.994932	0.999808	0.998328	1.00012	1.0009	0.988962	0.996882	0.981342	0.980814	1.01481	1.0013	1.01459
9	1.05781	1.03686	1.03112	1.02684	1.03461	1.02982	1.02628	1.01097	1.00426	1.00439	1.00584	1.01018	0.99975	0.99773	0.997147	0.999762	0.997869	1.00375	1.00296	0.994759	0.992617	0.999781	0.992145	0.993341	0.99543	0.992017	0.99983	0.997123	0.993815	0.995019	0.994321	0.98861	0.983254	0.991807	1.00034	0.997566	0.991376	0.994926	0.998707	0.996023	0.991394	0.997534	0.979054	0.999983	0.982224	0.998131	1.01447	1.01258	0.999458
10	1.05081	1.05395	1.03022	1.04027	1.03258	1.02565	1.01212	1.00984	1.0077	0.99736	1.00502	1.00302	0.998182	0.999641	1.00374	1.0016	0.997292	0.997119	1.00267	0.996321	0.993121	0.994168	0.989173	0.996341	0.990592	0.992117	0.997814	0.994842	1.00043	0.998811	0.997546	0.990782	0.987307	0.99676	0.99916	0.996176	0.996355	0.995501	0.996733	1.00109	1.00058	0.999348	0.982967	0.992718	0.969434	0.993306	1.00905	0.988126	1.01348
11	1.0512	1.04376	1.02814	1.0198	1.02436	1.01296	1.02664	1.01451	1.00406	0.993175	1.00232	1.00801	1.00221	0.998817	1.00525	1.00846	0.997082	0.997307	1.00169	0.993112	0.994233	0.998515	0.990618	0.996056	0.9933	0.995425	0.998044	0.994511	0.993314	0.995356	0.998949	0.988505	0.987849	0.996434	0.99648	0.991762	0.993554	0.993721	0.995623	1.00424	0.999489	0.998522	0.988644	0.999595	0.978348	0.990797	1.00305	1.00277	0.998399
12	1.03992	1.06894	1.02541	1.03359	1.02624	1.02929	1.02055	1.01417	1.00286	1.00453	1.00364	1.00595	0.995319	0.997872	1.00038	1.00945	0.99602	0.997173	1.01412	0.998261	0.9924	0.99501	0.992626	0.999202	0.994348	0.992993	1.00004	0.996102	0.99674	0.993146	0.989164	0.993702	0.985673	0.996278	0.997121	0.992331	0.99347	0.991065	0.997638	0.997289	1.00065	0.999062	0.985304	0.991683	0.979091	0.990146	1.00527	1.01201	1.02269
13	0.978527	1.03729	1.03662	1.02949	1.02306	1.03132	1.02498	1.01186	1.00717	1.00612	1.00643	1.00657	0.997786	1.00308	0.999712	1.00991	1.00274	0.994047	1.0056	0.99714	1.00071	0.997613	0.992355	0.994997	0.992106	0.992009	0.994235	0.995781	0.993164	0.987308	0.991257	0.99434	0.987979	0.993322	1.00037	0.990753	0.981089	0.991018	0.991195	1.00425	0.997172	1.00265	0.997566	0.999673	0.9781	0.99771	1.01874	1.01249	1.01049
14	1.05631	1.0771	1.0323	1.04751	1.02192	1.02547	1.02543	1.01352	1.00559	1.01139	1.00663	1.00516	1.00404	1.0002	1.00006	1.00934	0.996333	0.994532	1.00266	0.994472	0.993219	0.996588	0.996305	0.991281	0.993368	0.991205	0.996456	0.998898	0.995937	0.992323	0.99747	0.987663	0.981175	0.999664	0.993948	0.990146	0.989812	0.989097	0.993297	0.996872	0.99358	1.00073	0.986592	0.992816	0.984474	0.998517	0.999562	1.01355	1.01837
15	1.0443	1.04027	1.04568	1.04194	1.03372	1.03537	1.03166	1.02275	1.01695	0.999676	1.00401	1.00086	0.997655	1.00298	1.00668	1.00469	0.992931	0.997453	1.00557	0.999893	0.995551	0.997821	0.990768	0.994625	0.988733	0.991602	0.992041	1.00407	0.996435	0.990256	0.989629	0.993106	0.981537	0.998098	0.99204	0.990439	0.985335	0.992223	0.996767	0.99513	0.989663	0.996812	0.986194	1.00131	0.979427	1.00154	1.02146	1.01365	0.992314
16	1.04467	1.05505	1.04489	1.03673	1.01653	1.03552	1.03489	1.02423	1.01183	1.00386	1.00025	0.999421	0.99504	0.999449	1.00505	1.01054	1.00002	0.998358	0.999493	0.992381	0.998128	0.99434	0.985783	0.997018	0.993505	0.987034	0.996479	1.00023	1.00125	0.991207	0.994728	0.989086	0.984774	0.998355	0.996349	0.991875	0.988623	0.992444	0.995073	1.00252	0.990151	0.999867	0.982478	0.997669	0.984213	1.00053	1.00902	0.991834	1.01772
17	1.03676	1.07582	1.05055	1.04004	1.02879	1.0297	1.02146	1.01623	1.00696	0.996926	1.00126	0.998075	0.990999	0.998724	1.00101	1.00442	0.993663	0.999511	1.01549	0.99448	0.994553	1.00088	0.982733	1.00008	1.00217	0.997859	0.995905	0.999219	0.999812	0.994301	0.997569	0.989517	0.991255	0.997432	1.0012	0.992169	0.985638	0.985157	0.995457	0.99978	0.984813	0.99516	0.97824	0.986473	0.977258	1.00002	1.00148	1.01142	1.01207
18	1.05325	1.05179	1.04459	1.0426	1.03552	1.0302	1.02717	1.02054	1.01056	1.00507	1.00151	0.9999	0.996105	0.99259	1.00109	1.009	1.00597	0.99901	1.00333	0.997155	0.996217	0.995831	0.994363	0.995291	0.996436	0.987401	0.997961	0.997071	0.996104	0.993344	0.993612	0.994768	0.986193	0.992928	1.00393	0.990918	0.984803	0.984441	0.988348	0.99258	0.995764	0.994117	0.985431	0.992022	0.982907	0.996426	1.01648	0.986108	1.0275
19	1.06609	1.08593	1.05084	1.05121	1.03592	1.03608	1.02475	1.02106	1.00952	1.00535	1.00324	1.00459	1.00604	0.995379	1.0077	1.00946	1.00285	1.0064	1.00721	0.991914	0.988032	0.996247	0.99067	0.994034	0.992019	0.99076	0.987904	0.993802	0.995	0.997981	0.9889	0.993641	0.984359	0.994744	0.987823	0.989813	0.988854	0.985272	0.992946	0.993151	0.988306	0.995616	0.988447	0.997321	0.983395	0.996951	1.00574	0.984341	1.01449
20	1.09207	1.05064	1.04928	1.05316	1.03308	1.04307	1.03527	1.01822	1.005	0.996992	0.996062	1.00427	0.992084	0.999717	1.0022	1.00616	1.00276	0.997081	1.00059	0.991956	0.993863	0.99909	0.990375	0.998129	0.995754	0.994327	0.995462	0.994348	0.99823	0.995021	0.993956	0.994837	0.983163	0.994916	0.992849	0.994317	0.988879	0.992716	0.994458	0.99074	0.995585	0.998999	0.989839	0.9952	0.983008	0.994718	0.996903	0.992429	1.03707
21	1.05009	1.08388	1.05128	1.03748	1.03152	1.04138	1.03023	1.01603	1.00794	1.00793	1.00032	1.00349	0.997628	1.00009	0.997669	1.01286	1.00117	1.00373	1.01127	0.997639	0.991119	0.998865	0.991013	0.99538	0.991411	0.994727	0.990618	0.991897	1.00232	1.00617	0.991953	0.985697	0.988219	0.996848	0.999467	0.986186	0.990284	0.984873	0.992535	0.987514	0.989612	1.00256	0.99025	0.995403	0.979436	0.985811	1.00789	1.00843	1.01005
22	1.04551	1.05735	1.02651	1.04435	1.03594	1.02855	1.02434	1.0229	1.01269	1.00035	1.00219	1.00335	0.994044	1.00456	1.00175	1.00696	1.00213	0.999759	1.00898	0.997879	0.994194	0.993028	0.988485	0.994562	0.991289	0.989007	0.998517	0.998094	0.994871	0.998491	0.995733	0.992977	0.982161	0.997574	1.00093	0.990761	0.992935	0.993494	0.989235	0.997085	0.992309	0.996585	0.981738	0.989444	0.98496	0.989041	1.00964	0.987368	1.01777
23	1.0468	1.05203	1.05222	1.03163	1.03468	1.02615	1.0175	1.01034	1.00413	1.0033	0.999948	1.0083	1.00142	1.00294	0.99677	1.01458	1.00144	0.997245	1.00707	0.998511	0.997973	0.998503	0.99135	1.00229	0.998689	0.993997	1.00017	1.00265	1.00041	0.993963	0.991541	0.995286	0.982962	0.99613	0.996916	0.990277	0.987189	0.986304	0.985318	0.993145	0.989149	0.994744	0.984938	0.98361	0.97812	0.987436	1.00676	1.00808	1.00016
24	1.0864	1.03973	1.05027	1.0432	1.02654	1.0272	1.03351	1.02317	1.01458	1.00019	1.00602	1.00535	0.998593	1.00397	0.995277	1.00897	0.996964	1.00068	1.00704	0.992584	0.998243	1.00117	0.985244	0.991678	0.993318	0.993474	0.992963	1.00385	0.998922	0.998826	0.985463	0.994385	0.987163	0.995071	0.997906	0.99567	0.985318	0.990961	0.9906	1.00198	0.992067	0.993025	0.97379	0.997015	0.977107	0.996486	1.00873	0.987604	0.962112
25	1.0403	1.07917	1.06491	1.02732	1.02179	1.03365	1.03102	1.02013	1.00689	1.01141	1.00184	1.00595	0.999781	0.996987	0.997081	1.00726	1.00199	0.995302	1.00678	0.998354	0.995724	0.995713	0.984384	0.996252	0.996667	0.994606	1.00066	0.994724	1.00013	0.998006	0.994059	0.995348	0.987332	0.993692	0.993217	0.983681	0.982168	0.987226	0.993384	0.998498	0.990249	0.990119	0.981759	0.999564	1.00011	1.00908	1.00824	0.979535	0.998576
26	1.05712	1.05833	1.05825	1.03372	1.03455	1.0286	1.02751	1.01883	1.01512	1.00209	1.00124	1.00852	0.997612	0.999317	1.00318	1.00531	0.998593	1.001	1.00306	1.00341	0.994689	0.99707	0.986932	0.999656	0.990424	0.987651	0.998938	1.00107	0.997356	0.990791	0.992603	0.982801	0.978688	1.00147	0.99885	0.988705	0.991039	0.985855	0.995703	1.00147	0.995114	0.997299	0.997754	0.988712	0.978032	0.988075	0.999638	0.983349	1.00173
27	1.04883	1.08865	1.05869	1.04508	1.03706	1.03664	1.03503	1.01719	1.01504	1.0043	1.00403	1.005	0.99908	0.99894	1.00136	1.01219	0.997466	1.00007	1.00896	0.995562	0.990337	0.99591	0.987979	0.994328	0.990173	0.989916	0.996992	0.999085	0.994271	0.991153	0.991	0.993629	0.980761	0.994172	0.994488	0.992421	0.986443	0.986554	0.992369	1.00048	0.986711	0.997414	0.979649	1.00083	0.973492	0.993759	1.01412	0.989842	1.00732
28	1.02235	1.04911	1.04525	1.0339	1.01632	1.02391	1.03575	1.03279	1.01608	1.00695	1.00571	1.00497	1.00051	1.00238	1.00254	1.00458	0.997639	0.995929	1.00887	0.994414	0.99456	0.999112	0.991647	0.997371	0.991499	0.990158	0.997977	1.00054	0.995428	0.994265	0.998305	0.989583	0.986267	0.994971	0.995172	0.985321	0.981371	0.984557	0.991399	0.993207	0.989246	1.00266	0.990173	0.998721	0.981294	0.999683	1.01613	0.987962	1.00883
29	1.07868	1.03681	1.02459	1.03952	1.02403	1.03589	1.04441	1.02873	1.01801	1.00591	1.00138	1.00824	0.997871	0.994954	0.996822	1.00933	0.998194	1.0009	1.01455	0.993621	0.988472	1.00127	0.989927	0.991285	0.985293	0.992958	0.997944	0.998159	0.997455	0.995276	0.995114	0.994359	0.985225	0.99653	0.996084	0.991005	0.989005	0.982154	0.988153	0.995182	0.995155	0.988188	0.980322	1.00167	0.98034	0.987923	1.00602	1.0096	1.01204
30	1.03162	1.06783	1.05684	1.03772	1.02494	1.02899	1.03817	1.01929	1.01906	1.0074	1.00716	1.00469	0.997522	1.00126	1.00316	1.01084	1.00786	1.00016	1.01177	0.992026	0.997611	0.994339	0.991807	0.997175	0.988171	0.991184	0.996627	0.993861	0.997116	0.996296	0.99088	0.990759	0.992791	0.996848	0.999306	0.990996	0.982064	0.980071	0.987552	0.991735	0.984199	0.995673	0.985037	0.998454	0.983836	0.991082	0.998002	1.00136	0.98891
[truncated: 1 more columns]

## Sheet: Kras-CHO
Time/min	Region
	1	2	3	4	5	6	7	8	9	10	11	12	13	14	15	16	17	18	19	20	21	22	23	24	25	26	27	28	29	30	31	32	33	34	35	36	37	38	39	40	41	42	43	44	45	46	47	48	49
-5	0.984219	0.98577	0.999166	0.995678	0.987001	1.0009	0.99765	0.986417	1.0004	1.002	1.00162	1.00169	1.00319	0.997327	0.999319	1.0032	1.00014	0.996107	1.00046	1.00218	0.996819	0.995708	1.0001	1.00173	1.00347	1.00237	1.00502	1.00786	1.00971	0.995957	0.995327	1.00363	0.996095	0.997161	1.0052	1.00429	0.999908	0.999072	0.999117	0.99989	0.996619	0.995945	1.00624	0.992384	0.999274	0.995193	0.996058	0.994524	1.00194
-4	0.978716	0.986887	1.00847	0.998368	0.990174	1.00679	0.99798	0.990131	0.994873	1.00464	1.00059	0.99935	0.999506	0.999373	0.999802	1.00364	0.997898	1.0025	1.00238	1.0004	1.0016	0.99691	1.00033	1.00434	1.00485	1.00142	1.00516	1.00336	1.00941	0.992689	0.997499	0.999344	0.995078	0.994575	1.00212	1.00397	1.00392	1.00176	0.999927	0.996506	0.994532	0.996545	1.00407	0.997778	0.995624	0.990213	0.990176	0.984956	0.997526
-3	0.98126	0.986527	1.00657	0.994549	0.994573	1.00013	1.00436	0.992418	0.997891	1.00857	1.00344	1.0024	1.0052	1.00349	1.00386	1.00253	1.00434	0.996586	0.997605	0.997269	1.00262	1.00203	1.0018	1.00125	1.00436	1.00017	1.00507	1.00776	1.00596	0.994714	0.996076	1.00019	0.99453	0.994942	1.00426	1.00265	1.0016	0.996818	1.00295	0.997559	0.995406	0.995259	0.993959	0.989628	0.990731	0.987246	0.987856	0.986335	0.99278
-2	1.01041	1.00792	1.02074	1.00401	1.00488	0.999337	1.00982	0.999231	1.00261	1.00263	1.00182	1.0001	1.00025	1.00002	1.00041	1.00299	1.00164	0.999652	0.997209	0.998443	0.996962	0.996859	1.00073	1.0011	1.00742	1.0015	1.0065	1.00255	1.004	0.990598	0.995265	0.998223	0.998329	0.996895	1.0025	1.00704	1.00293	1.00316	1.00157	0.99648	0.994302	0.996752	0.999697	0.995447	0.996371	0.99412	0.991713	0.994973	1.00385
-1	1.01518	0.999934	1.01099	0.997693	1.01047	1.00051	1.00127	0.990245	1.00059	1.00412	1.00405	0.998741	1.00257	0.997697	0.996042	1.00256	0.992809	0.997055	1.00109	0.999866	0.999958	0.99952	1.00011	1.00302	1.00541	1.004	1.00657	1.00702	1.0053	0.998284	0.996893	0.997917	0.997875	0.994028	1.00246	1.00119	1.00452	1.00571	1.00049	0.996969	0.993932	1.00156	1.00076	1.00008	1.00057	0.999502	0.985709	0.995801	1.00503
0	1	1	1	1	1	1	1	1	1	1	1	1	1	1	1	1	1	1	1	1	1	1	1	1	1	1	1	1	1	1	1	1	1	1	1	1	1	1	1	1	1	1	1	1	1	1	1	1	1
1	1.01083	1.01298	1.02744	1.02434	1.02098	1.02487	1.01806	1.00749	1.01771	1.01491	1.00509	1.00041	0.997794	0.999125	1.00288	1.00494	0.999308	0.99895	0.998382	1.00061	1.00359	1.00444	1.00315	1.0035	1.00395	1.00373	1.00556	1.00439	1.00634	0.998945	0.994182	0.999479	0.996357	0.991432	1.00141	0.999244	0.999286	0.992329	0.995468	0.986287	0.994016	0.994984	0.987432	0.988019	0.987389	0.989741	0.980836	0.978423	1.00254
2	1.05949	1.00491	1.02251	1.0252	1.01421	1.02358	1.00947	1.00726	1.01045	1.02069	1.01193	1.00007	0.999747	0.998859	1.00182	1.00535	1.0009	1.00308	0.996742	0.999001	0.998332	0.999832	1.00028	1.00348	1.00115	1.0017	1.0099	1.00667	1.01	0.998285	0.994464	1.00075	0.998317	0.996813	1.00877	1.00059	0.996319	0.998389	0.999185	0.989475	0.989497	0.98768	0.992987	0.991196	0.994702	0.984029	0.978263	0.972114	0.993034
3	1.00867	1.00571	1.03622	1.02645	1.02358	1.0263	1.02216	1.00857	1.01303	1.01761	1.01002	0.993608	0.995142	1.0012	1.00203	1.00366	0.999041	0.995334	0.996479	1.00107	1.00498	0.996441	0.997638	1.00151	1.00412	1.0028	1.0051	1.00616	1.00771	0.998319	0.996615	1.00039	0.993565	0.993362	1.00453	1.0019	1.00176	0.997401	0.994717	0.99275	0.991152	0.985293	0.985667	0.990796	0.995891	0.982522	0.974182	0.985573	1.01163
4	1.04447	1.01899	1.02374	1.02018	1.02398	1.02234	1.01829	1.00164	1.01244	1.01628	1.00524	0.997914	1.00305	1.00103	1.00241	1.00585	0.997833	0.995835	0.999059	0.996313	1.00088	0.999532	0.997881	0.997307	1.00219	1.0011	1.00911	1.00345	1.00691	0.997285	0.997317	0.997794	0.993521	0.99402	1.00338	1.00095	0.993868	0.997636	1.00645	0.988819	0.998292	0.989824	0.993948	0.986498	0.985024	0.983139	0.984485	0.993713	0.998231
5	1.04642	1.02148	1.02787	1.02608	1.01466	1.02379	1.02963	1.00915	1.01533	1.02065	1.00919	1.00231	1.00038	0.995286	0.999105	1.00228	0.998942	1.00059	1.00112	1.00303	1.00465	0.997815	0.999231	0.999297	1.00545	0.999732	1.00706	1.00219	1.0072	0.997881	0.997132	0.995548	0.993548	0.992931	1.00179	0.999013	0.995055	0.99262	0.996315	0.987742	0.988631	0.991952	0.992733	0.981051	0.994369	0.989518	0.977833	0.997203	1.00124
6	1.0113	1.01747	1.02112	1.00263	1.02023	1.01935	1.02533	1.00581	1.01327	1.02277	1.00708	1.0049	1.00414	1.00365	0.997594	1.00453	0.997166	1.00009	0.997261	1.00271	1.00448	0.997466	0.998087	1.00126	1.00326	1.00219	1.00739	1.00508	1.01018	0.999835	0.997234	0.996449	0.991681	0.991536	0.99993	1.00303	0.998575	0.995318	0.994777	0.995606	0.993992	0.993368	0.990067	0.989421	0.988818	0.976789	0.962777	0.982157	1.00064
7	1.0606	1.01775	1.03804	1.02234	1.03385	1.03403	1.03041	1.01314	1.01549	1.0177	1.01303	1.00174	1.00162	0.99452	0.994979	1.00462	0.993744	0.997491	0.999556	1.00332	1.00282	1.00134	0.996203	0.999836	1.00323	1.00056	1.00601	1.00825	1.00921	0.99642	0.995528	0.99499	0.990129	0.989589	0.996382	0.996985	0.997387	0.992027	0.998045	0.99507	0.993796	0.99573	0.994832	0.988588	0.991805	0.987021	0.966307	0.983259	1.00198
8	1.02755	1.02061	1.0365	1.01373	1.01649	1.02988	1.02872	1.0177	1.01688	1.02032	1.00837	1.00363	1.00327	0.997928	1.00226	1.00417	0.997845	0.999699	0.999179	1.00675	1.00382	0.998385	0.994877	1.00131	1.00303	0.997322	1.0048	1.00235	1.00795	0.996257	0.999814	0.997947	0.989412	0.990591	1.00095	1.00049	0.991039	0.993057	0.998036	0.993235	0.98631	0.988863	0.987688	0.985014	0.988885	0.983913	0.973586	0.979068	1.01068
9	1.02685	1.03565	1.0131	1.01371	1.01427	1.02967	1.02817	1.01874	1.01498	1.01389	1.00984	1.002	1.00464	0.997959	1.00169	1.00586	0.996485	0.998394	0.9974	1.00205	1.00415	1.00286	0.999906	0.998052	1.00282	1.00141	1.00629	1.00306	1.00471	0.99455	0.997958	0.999914	0.99444	0.992966	0.998841	1.00097	0.997213	0.994313	0.996811	0.992246	0.988586	0.991462	0.991381	0.989014	0.98783	0.983012	0.975489	0.972899	0.995737
10	1.045	0.998258	1.02197	1.01331	1.02202	1.02918	1.0234	1.01471	1.01688	1.01468	1.01265	1.00533	1.00244	1.001	0.999121	1.00912	1.00021	0.995923	1.00126	1.00323	1.00489	0.999108	1.00056	0.999301	1.00491	1.00093	1.00529	1.00109	1.00485	0.999306	0.994757	0.997353	0.993071	0.987899	1.00032	1.00217	0.995515	0.996278	0.999295	0.99474	0.989205	0.990806	0.991225	0.985005	0.992954	0.985092	0.976316	0.97888	0.992851
11	1.03056	1.02554	1.03163	1.01873	1.02285	1.02824	1.02221	1.00742	1.01512	1.01856	1.01146	1.00642	1.00639	1.00023	0.995874	1.00243	0.999716	0.999859	1.0014	1.00183	1.00577	1.0001	0.997895	0.999988	1.00182	1.00428	1.00711	1.00336	1.00582	1.00008	0.997353	0.996642	0.992433	0.992188	0.99916	0.997918	0.993529	0.99481	0.999023	0.993071	0.988511	0.992677	0.989999	0.985244	0.983431	0.986138	0.993181	0.990739	0.994429
12	1.03285	1.02091	1.04221	1.01782	1.0195	1.02546	1.02237	1.01756	1.01298	1.01671	1.01152	1.00328	0.99939	0.995947	0.996632	1.00661	0.998987	1.00448	0.997107	1.00824	1.00681	0.996983	1.00013	0.999585	1.00479	1.00437	1.0103	1.00584	1.00674	1.00127	0.995863	0.996468	0.993479	0.985419	0.998686	0.998484	0.996697	0.990005	0.99581	0.990182	0.989813	0.992413	0.995277	0.984244	0.988198	0.976388	0.982121	0.977729	0.978554
13	1.0001	1.00875	1.03182	0.996903	1.02418	1.02625	1.01954	1.01053	1.01181	1.01968	1.01133	1.00217	1.00499	0.997792	0.995753	1.00321	0.996275	0.998221	1.00232	1.00415	1.00776	1.00125	0.999429	0.996076	1.00315	1.00622	1.00957	1.0064	1.00737	1.00095	0.998212	0.997257	0.994996	0.988752	0.993646	0.998336	0.998097	0.99497	0.998755	0.995682	0.992957	0.992647	0.990983	0.984991	0.986136	0.984519	0.976031	0.982698	0.98656
14	1.02125	0.997195	1.02008	1.02143	1.02034	1.03161	1.02514	1.01418	1.01684	1.02127	1.0121	1.00454	1.00409	0.996831	1.00041	1.00617	0.999922	1.00091	1.00058	1.00326	1.00488	1.00386	1.0002	0.999978	0.99953	0.997901	1.00459	1.00435	1.00666	0.995406	0.995497	0.997407	0.990282	0.990582	0.997553	0.998227	0.994123	0.987517	0.996408	0.997575	0.988186	0.990336	0.990873	0.986467	0.992003	0.980887	0.988245	0.979329	0.983872
15	1.03116	1.0254	1.01539	1.01316	1.02679	1.0242	1.0214	1.01527	1.01262	1.01637	1.0141	1.00157	1.00735	0.995599	0.994958	1.01139	0.999955	0.999751	1.0023	1.00093	1.00195	0.998065	1.00036	0.999618	1.0021	1.00053	1.00768	1.00429	1.00448	0.996447	0.993506	0.998387	0.99274	0.989944	1.00224	0.999166	0.9976	0.997501	0.997837	0.990738	0.99419	0.990715	0.992381	0.984767	0.984137	0.98516	0.980317	0.982098	0.996898
16	1.02689	1.01176	1.01803	1.01137	1.01243	1.02735	1.0277	1.01315	1.01348	1.01521	1.00931	1.00324	1.00029	0.998159	1.00156	1.00736	0.99991	1.00217	0.999229	1.00744	1.00791	1.00388	1.00442	0.996694	1.00458	0.997521	1.00827	1.00896	1.00578	0.99781	0.992457	0.997977	0.988384	0.989625	1.00034	0.996793	0.996645	0.990184	0.995026	0.993987	0.992968	0.995183	0.9911	0.986593	0.995299	0.985126	0.984103	0.977998	1.00564
17	1.00231	1.00974	1.03041	1.01168	1.02075	1.02882	1.02326	1.00909	1.01555	1.0222	1.01248	1.00203	1.00121	1.00044	0.997593	1.00456	1.00235	1.00222	0.99956	1.00233	1.00325	1.00295	1.00214	0.996052	1.00416	1.00139	1.00545	1.00497	1.00518	0.992601	0.994071	0.994062	0.990944	0.98902	0.997014	0.999273	0.993593	0.999097	0.999482	0.993505	0.989694	0.991999	0.994648	0.988729	0.99041	0.98988	0.986514	0.998552	1.00196
18	1.01973	1.02504	1.02066	1.01462	1.02066	1.02603	1.0264	1.01364	1.01499	1.02727	1.01528	1.0038	1.00631	1.00056	1.00458	1.00737	0.998534	1.00087	0.997111	1.00331	1.00298	1.00032	1.00336	0.997712	1.00123	0.99746	1.00687	1.00156	1.00551	0.994807	0.994686	0.992894	0.988944	0.987171	0.997074	1.00027	0.992401	0.995332	1.00179	0.991968	0.985758	0.990216	0.988268	0.988735	0.991941	0.994867	0.990974	0.991788	0.994976
19	1.02062	1.02824	1.02238	1.01392	1.02325	1.03355	1.01931	1.01009	1.01424	1.02355	1.01526	1.00381	1.00237	1.00283	0.999123	1.00445	1.00198	0.996572	1.00152	1.00501	1.00061	1.0041	0.998861	1.00106	1.00125	0.998486	1.00697	1.00739	1.00706	0.997443	0.993418	0.992345	0.990236	0.992796	0.996538	0.99352	0.994811	0.992786	0.9957	0.993901	0.993203	0.991003	0.987555	0.988181	0.990821	0.998659	0.991588	0.991165	0.976757
20	1.03314	1.02241	1.02291	1.023	1.0208	1.02321	1.01519	1.00989	1.01674	1.01768	1.01391	1.00142	0.999919	0.998579	0.99836	1.00654	0.999293	1.00009	0.99592	1.00376	1.00104	1.00319	0.999934	0.999758	1.00052	0.997168	1.00405	1.00717	1.007	0.996519	0.99526	0.996648	0.99461	0.989827	0.998681	0.997748	0.998984	0.993865	1.00082	0.995458	0.991339	0.992868	0.995507	0.989759	0.992144	0.993695	0.987105	0.99044	0.977303
21	1.02464	1.0225	1.0322	1.01345	1.02212	1.02738	1.02292	1.01234	1.01638	1.0157	1.01328	1.00358	0.998805	0.999756	0.999029	0.999581	0.99883	1.00173	0.992593	1.00205	1.00795	1.00067	1.00075	0.997854	1.00053	1.0004	1.00777	1.00984	1.00788	0.997504	0.99824	0.996067	0.994691	0.984776	0.99605	1.00132	0.996251	0.994309	0.995399	0.995568	0.987773	0.989556	0.991779	0.984668	0.986148	0.996388	0.989987	0.977158	0.999985
22	1.03151	1.0075	1.01926	1.0121	1.02759	1.03144	1.02448	1.00787	1.02278	1.02408	1.01011	0.996514	1.00333	0.995924	1.00126	1.00192	0.997771	0.999312	0.997025	1.00609	1.00464	1.00329	1.00215	0.999786	1.0023	1.00371	1.00979	1.00569	1.00928	0.998252	0.997259	0.995607	0.992984	0.990212	0.997758	0.99791	0.992158	0.994367	0.994394	0.995817	0.993123	0.994845	0.988856	0.984792	0.986306	0.990772	0.978374	0.983702	0.988804
23	1.04013	1.03486	1.02779	1.01975	1.02817	1.02658	1.02891	1.01633	1.02207	1.02169	1.01522	1.00901	1.00628	1.00107	1.00178	1.00379	0.999473	1.00353	1.00069	1.00418	1.00127	1.00132	1.00017	0.997951	1.00433	1.00415	1.00982	1.00477	1.00944	0.997356	0.997383	0.995403	0.993623	0.989272	0.998222	0.999679	0.996726	0.994624	0.993517	0.9903	0.988486	0.989935	0.986811	0.979573	0.982812	0.979432	0.96663	0.971146	0.964894
24	1.05186	1.01567	1.02788	1.02151	1.02001	1.0295	1.02723	1.01107	1.0206	1.02468	1.01818	1.01127	1.005	0.998567	0.998196	1.00387	0.996555	0.99673	1.00421	0.998678	1.00192	0.999955	0.998626	0.997727	1.00164	1.00112	1.00769	1.00845	1.00864	0.99911	0.995123	0.999386	0.993284	0.987778	0.998822	1.00053	0.996521	0.9908	0.995675	0.992563	0.989995	0.989768	0.984865	0.985452	0.992768	0.986637	0.980799	0.980866	0.97052
25	1.03452	1.01939	1.05146	1.03349	1.01969	1.0379	1.03576	1.02088	1.02383	1.02804	1.01939	1.00373	1.00519	0.996579	1.00128	1.00661	1.00018	1.00082	0.998839	0.999416	0.999831	0.997847	0.998747	0.99837	1.00315	1.00305	0.99873	1.00869	1.00719	0.998575	0.992731	0.994433	0.992836	0.98605	0.997943	0.998902	0.994938	0.990094	0.994401	0.993939	0.991564	0.987991	0.988417	0.988315	0.990868	0.987019	0.974415	0.981071	0.976142
26	1.0939	1.02663	1.03527	1.01605	1.02423	1.02069	1.01984	1.02047	1.02434	1.02623	1.02327	1.01231	1.01156	1.00704	1.00225	1.00933	1.00286	1.00339	1.0018	1.00417	1.00547	1.00064	0.99654	0.99961	0.997143	1.00119	1.00405	1.00527	1.00887	0.996627	0.994625	0.996229	0.99005	0.987563	0.995695	0.995683	0.995944	0.994088	0.997812	0.99288	0.985062	0.986911	0.986486	0.983304	0.989861	0.984452	0.975254	0.980583	0.994304
27	1.09043	1.04346	1.02527	1.0218	1.02527	1.02912	1.02556	1.00914	1.01693	1.02072	1.01523	1.0134	1.01191	1.00234	1.00251	1.00615	1.00427	1.00472	1.00071	1.00213	1.0028	1.0019	1.00013	0.998658	1.00336	1.00238	1.00324	1.00638	1.00562	0.996672	0.998165	0.998999	0.986807	0.986066	0.992465	0.996043	0.992311	0.992744	0.997247	0.992108	0.984747	0.982911	0.990242	0.98887	0.994188	0.988541	0.977575	0.980434	0.979108
28	1.0634	1.02175	1.01956	1.01947	1.02051	1.02553	1.02216	1.01517	1.01569	1.02155	1.01764	1.01184	1.00661	0.999056	1.00162	1.00493	1.00115	1.00255	1.00057	1.00297	1.00464	1.00135	1.002	0.998398	1.0022	1.00872	1.00628	1.00607	1.01169	1.00295	0.992062	0.994616	0.992495	0.985582	0.997942	0.998417	0.994504	0.992892	0.99448	0.993351	0.989857	0.986017	0.991188	0.983469	0.987793	0.985382	0.978558	0.971343	0.96482
29	1.06385	1.02971	1.0234	1.01819	1.01484	1.02432	1.02382	1.01187	1.01918	1.02827	1.02332	1.00782	1.00006	0.99554	0.999211	1.00649	1.00049	1.00149	0.998536	1.00455	1.00583	1.00085	0.997454	0.999562	1.00138	0.99952	1.00677	1.00476	1.00974	0.995229	0.999573	0.993614	0.990558	0.988074	1.00132	0.999884	0.99381	0.996379	0.996824	0.995505	0.987167	0.988146	0.992232	0.986772	0.992579	0.981623	0.98165	0.974606	0.982065
30	1.08311	1.0278	1.02833	1.01335	1.02379	1.02167	1.02577	1.01008	1.01907	1.02279	1.01368	1.00632	1.00023	0.997365	0.996864	1.00171	0.999066	1.00029	1.00166	1.00374	1.00431	1.00115	0.998034	0.996516	1.00518	1.00187	1.00838	1.00796	1.0084	0.993414	0.99142	0.998059	0.994174	0.991168	1.0022	1.00216	0.997957	0.994282	0.995175	0.996068	0.990304	0.987722	0.989689	0.99182	0.993464	0.985082	0.982972	0.986598	0.973803
[truncated: 1 more columns]

## Sheet: Kras-PP1
Time/min	Region
	1	2	3	4	5	6	7	8	9	10	11	12	13	14	15	16	17	18	19	20	21	22	23	24	25	26	27	28	29	30	31	32	33	34	35	36	37	38	39	40	41	42	43	44	45	46	47	48	49
-5	1.02391	1.02399	1.02428	1.00723	1.00396	1.00976	0.998586	1.00049	1.00309	1.00122	1.00389	0.998808	1.00419	0.999562	1.00687	1.004	0.993191	0.999183	0.994591	0.998306	0.997146	0.999391	0.995756	0.998162	0.99943	0.988939	0.994944	0.99191	0.995739	1.00189	0.998056	0.997874	0.995844	1.00232	0.999721	1.00037	1.00229	1.00103	0.996127	0.993523	1.00078	1.00259	0.997989	0.993427	1.01371	1.02135	1.01265	1.0165	0.999243
-4	1.03163	1.02142	1.01497	1.00795	0.997496	1.00413	1.00675	0.99735	1.0028	0.99389	1.0082	1.00204	1.00408	0.996658	1.00637	1.00236	0.992982	0.998504	0.99437	1.00604	1.00094	0.99919	0.999457	1.00183	1.00002	0.988931	0.996137	0.996454	0.997493	0.997999	0.997018	0.99576	0.996602	1.00229	1.00334	1.00399	1.00182	1.00152	0.999354	0.998973	1.00082	0.992962	0.993662	0.981068	0.994934	1.00435	1.00106	1.00499	1.00367
-3	1.00974	1.02069	1.01674	0.998804	0.998447	1.00236	1.0016	0.997928	0.996958	0.994393	1.00022	0.998386	0.999147	0.995614	1.00636	1.00111	1.00022	1.00112	0.994006	0.999279	0.995668	0.99956	1.00407	1.00073	1.00136	0.991479	1.00187	0.990244	0.997978	0.99965	0.997518	0.998803	0.997396	1.00586	1.00568	1.00642	1.0061	1.00723	1.00058	0.998066	0.997689	0.999915	0.993822	0.982009	0.994528	1.00476	0.998989	0.994971	0.99937
-2	0.987158	1.01378	1.00443	1.00087	0.997604	1.00458	1.00413	0.999003	0.993908	0.996771	1.00039	1.00211	0.99729	0.997142	1.0059	0.994843	0.99667	1.00071	0.993603	0.99906	0.995462	0.996572	1.00079	0.999876	0.99723	0.992859	1.00012	0.996815	1.00075	1.00086	0.998729	0.995996	0.998931	1.0079	1.0056	1.00366	1.00575	1.00116	0.999677	0.9979	0.997243	0.995877	0.994382	0.980663	0.998241	1.00293	0.988766	0.999582	0.997987
-1	1.0293	1.00979	1.00062	0.997998	1.00089	1.00741	0.99657	0.999069	1.00465	1.00125	0.996435	0.997225	0.999576	0.995933	1.00313	1.00492	0.996507	1.0005	0.993	0.99867	1.0003	0.999753	0.997535	1.00128	1.00112	0.993763	0.997898	0.998616	0.996878	0.998985	0.998947	0.99853	0.996496	1.00007	1.00082	0.999496	0.998149	1.00087	0.999262	0.995518	1.00221	0.999621	1.00236	0.996741	1.00315	1.00463	0.998694	1.00079	1.00912
0	1	1	1	1	1	1	1	1	1	1	1	1	1	1	1	1	1	1	1	1	1	1	1	1	1	1	1	1	1	1	1	1	1	1	1	1	1	1	1	1	1	1	1	1	1	1	1	1	1
1	1.03655	1.01408	1.00718	1.0001	0.999973	1.00428	1.00111	0.99515	1.00298	1.00657	1.01233	1.00818	0.998807	0.995307	1.00123	1.00295	0.996229	0.995248	0.991825	1.0054	1.00812	1.01643	1.02672	1.02149	1.00927	0.996556	0.99895	0.990112	0.993601	0.995557	0.995868	0.989651	0.991709	0.996297	0.990651	0.989611	0.989475	0.989605	0.984325	0.989024	0.988256	0.993667	0.994495	0.995354	1.00328	1.00592	1.0122	1.01484	1.0152
2	1.02314	1.03466	1.0066	1.00035	0.995785	1.00795	1.00381	0.994629	0.999775	0.998098	1.0029	1.00199	0.999818	0.996481	0.999956	1.00198	1.00396	1.00718	1.00054	1.00561	1.00365	1.0014	1.00486	1.00537	1.00812	0.994978	0.999707	0.999871	1.00113	1.00085	0.998984	0.993996	0.99467	1.00201	0.997077	0.992868	0.993604	0.996428	0.995599	0.994795	0.993199	0.995041	0.996045	0.992451	0.998357	1.00995	1.00666	0.997268	1.01392
3	1.0251	1.01284	1.0056	0.990868	0.982686	0.994638	0.996093	0.997748	0.998115	0.992311	1.00855	1.00218	1.00214	0.999857	1.00745	1.00662	1.00403	1.00828	1.00113	1.00394	1.00708	1.00246	1.00426	1.00503	1.00396	0.99671	0.999815	1.0011	1.00213	1.00033	1.00161	0.999404	0.99807	1.00455	0.999842	0.997995	0.998767	0.995143	0.997973	0.994846	0.994476	0.989119	0.989317	0.97958	0.997313	0.996525	0.993525	1.00102	1.02509
4	1.00512	1.01324	1.01502	1.00533	0.995328	0.997342	1.00179	0.991492	0.991258	0.993216	0.995315	0.998191	1.00004	0.993674	0.997892	0.998988	0.998799	0.996365	0.993256	0.997437	0.995828	0.998615	1.00017	1.00364	1.00888	0.997695	1.00111	0.999505	1.0013	1.00082	1.00036	0.9969	0.994591	0.998305	0.997243	0.997713	1.00322	0.997547	0.997723	0.991272	0.996817	0.998164	0.996527	0.993467	1.01673	1.02597	1.01924	1.03148	1.01233
5	0.994194	1.01233	1.02151	0.999106	0.988372	0.998798	1.00195	1.00418	0.995459	1.00072	1.00114	0.999252	0.994303	0.997764	0.999216	0.998687	1.0023	1.00477	0.997083	0.996903	1.00352	1.0016	0.998267	1.00491	1.00879	0.996446	1.00261	1.00421	1.00171	1.00262	1.00371	1.00264	0.994564	1.00277	1.00174	0.999391	0.999348	0.998937	0.995457	0.995801	0.995176	0.991023	0.988496	0.981551	0.996499	1.00774	1.00762	0.998749	1.01742
6	1.02356	1.01384	1.00632	0.985874	0.988968	0.99649	0.993298	0.987256	0.998656	0.989642	0.998251	0.999119	0.995177	1.00212	1.00489	1.0052	1.00518	1.00689	1.00072	1.00231	1.0049	1.00576	1.00466	1.00425	1.00595	0.993817	1.00485	1.00412	1.00084	1.00129	1.00009	1.00229	0.994529	1.00033	0.999723	0.998998	0.998138	0.996509	0.992318	0.996299	0.997344	0.993519	0.997478	0.980277	0.993664	1.00109	1.01617	1.00089	1.02526
7	1.00895	0.998837	1.00237	0.977741	0.980956	0.998648	0.995134	0.994053	0.997579	0.994665	1.00032	0.993705	0.995732	0.996417	1.0042	1.00243	1.00201	1.00231	0.992732	1.00854	1.00575	0.999601	1.00042	1.0025	1.00886	0.996758	1.00734	1.00151	1.00066	1.00398	1.00182	1.00422	0.998097	1.00346	1.00178	0.99928	1.00119	0.997935	0.997289	0.992341	0.994677	0.993307	0.987942	0.98109	1.00052	1.00588	0.999374	0.998538	1.01947
8	0.998905	1.00865	1.00592	0.990415	0.979191	0.992167	0.999225	1.00421	1.00507	1.00951	1.00336	0.998283	0.997728	0.999434	1.00524	1.0078	0.997889	1.00163	0.99833	1.00249	1.00278	1.00502	1.00123	0.997603	1.00205	0.99765	1.00052	1.00157	0.999156	1.002	1.00138	1.00234	0.996218	1.0046	1.00014	0.996935	0.999032	0.998444	0.999121	0.996094	1.00003	0.993433	0.987725	0.988553	1.0062	1.01039	1.01177	1.00808	1.01692
9	0.988535	0.996353	1.00146	0.991361	0.98593	1.00291	0.999037	0.9994	0.997861	0.997605	1.00501	0.996556	1.00023	0.997064	1.00256	1.00499	1.00169	0.999636	0.99492	0.996575	1.00201	1.00332	1.00684	1.00213	1.00423	0.997361	1.00523	0.996148	1.00358	1.00646	1.00447	1.00159	0.994279	1.00589	1.00342	1.00193	1.00142	0.995809	0.99677	0.994089	0.995926	0.992704	0.989885	0.985569	0.998905	1.0079	1.01276	1.00063	1.00028
10	0.962881	0.993557	1.00003	0.989374	0.97544	0.994699	0.992878	0.985191	0.995714	0.999815	1.00416	0.995971	0.999571	0.994441	1.00392	1.00514	1.00256	1.00316	0.995394	1.00228	1.00019	1.00343	1.00411	1.00179	1.00137	0.999492	1.00514	1.00272	1.00334	1.0035	1.00336	1.00441	0.999719	1.00714	1.00659	0.999523	1.00117	1.00101	1.00084	0.992614	0.997005	0.987947	0.994087	0.987061	0.990912	1.00767	0.996451	0.983254	0.98011
11	1.00236	1.00813	1.00113	0.987478	0.979895	1.00097	1.00019	0.993217	0.993558	1.00241	0.998277	1.00059	0.996417	0.992717	1.00525	1.00387	0.998916	1.00039	0.999076	1.00204	0.998606	1.00217	1.00479	1.00404	1.00251	0.993161	1.00474	1.00214	1.00158	1.00478	1.00288	1.0098	0.999858	1.00466	1.00419	0.998486	1.00311	1.00005	0.998508	0.995238	0.994177	0.987311	0.98893	0.977525	0.99598	1.00883	1.00341	0.999526	1.0131
12	1.01695	1.02758	1.00458	0.999085	0.986469	1.0045	1.0013	0.999428	1.00172	0.99709	1.00192	0.996769	1.00041	0.989406	0.996751	0.996094	0.994201	0.999854	0.99225	0.99849	1.00275	0.999757	0.99918	0.995174	1.00314	0.986439	1.00263	1.00193	0.999073	1.00086	1.00271	1.00221	0.99751	1.00469	1.00016	1.00294	1.00235	0.99921	0.998498	0.998322	0.995493	0.988198	0.996785	0.980175	0.991277	1.02306	1.02491	0.995923	1.00519
13	0.99889	1.00798	1.00951	0.991385	0.993811	0.992902	0.997297	0.996694	0.999883	0.993875	1.00003	1.00281	0.998864	0.996286	1.00435	1.00798	1.00005	1.00485	0.997133	1.0024	0.99636	1.00439	1.0045	1.00331	1.00275	0.992761	0.999769	1.00066	1.00312	1.00221	1.00203	1.00322	0.998267	1.00417	1.0041	0.998332	0.998988	1.00098	0.9993	0.996648	0.996103	0.990209	0.989282	0.981428	0.998835	1.00823	1.01454	1.0106	1.01095
14	1.00597	1.00693	0.996392	0.987823	0.977144	0.98667	0.988815	0.990843	1.00416	0.995016	1.00326	0.999007	0.998264	0.998345	1.00425	1.00696	1.00786	1.01217	0.996867	1.001	1.00385	1.00725	1.0031	1.00143	0.999851	0.993333	1.00324	1.00088	1.0014	1.00416	1.00189	1.00273	0.996842	1.00465	1.00411	0.999918	1.00218	0.996221	1.0029	0.997404	0.997225	0.990505	0.986468	0.980044	0.99149	1.00432	1.0091	1.00476	1.01779
15	0.963203	0.996836	0.993888	0.975614	0.979564	0.992967	0.991602	0.983793	0.998067	0.999058	1.00023	1.0005	0.999773	0.992382	1.00371	1.00025	1.00804	1.00492	0.993402	1.00324	0.999371	1.00252	1.00516	1.0034	1.00375	0.99579	1.00278	1.0015	1.00162	1.00266	1.00378	1.007	1.00316	1.00811	1.00346	1.0028	1.00247	1.00207	1.00281	0.995967	0.994324	0.993031	0.992097	0.979727	0.991515	0.99908	0.996486	0.996843	1.00223
16	0.994504	1.00908	0.996823	0.997517	0.984688	0.988232	0.987734	0.997418	1.00678	0.997723	0.998913	0.998387	0.999661	0.997563	1.00183	1.01241	0.996761	1.00591	1.00188	1.00003	1.00033	1.00613	1.00018	1.00272	1.00211	0.99289	1.00362	0.99582	1.00032	1.00444	1.00341	1.00068	0.99858	1.00289	1.00088	0.996084	1.00494	1.0015	1.00515	0.998968	0.997044	0.996453	0.989775	0.986027	0.998411	1.01773	1.01261	1.00326	1.01822
17	0.999083	1.00196	0.993173	0.984638	0.990667	0.994341	0.994383	0.99701	0.999487	0.999659	1.00182	1.00206	1.00152	0.996751	1.00224	1.00994	1.0067	1.00956	0.996686	1.00145	0.995325	1.00116	1.00342	0.999686	1.00299	0.991798	1.00039	0.992599	0.99929	1.00245	1.00196	1.00349	0.998773	1.00712	1.00421	1.00161	1.00247	1.00399	1.00404	0.999574	0.996293	0.992404	0.990243	0.98654	0.999587	1.01664	1.01316	1.00351	1.01056
18	0.973491	1.00371	0.989664	0.98707	0.978183	0.996636	0.991726	0.991858	0.999709	0.993665	0.999998	0.992881	0.99948	0.995167	0.996041	1.00351	0.997946	1.00423	0.989239	0.998934	1.00119	1.00028	1.00382	1.00139	1.03793	0.992137	0.99874	0.998974	1.00164	1.00363	1.00534	1.00569	0.998064	1.00433	1.00693	1.00095	1.00245	1.00105	1.00257	0.994678	0.995846	0.988606	0.990085	0.979168	0.990493	1.00191	1.00638	1.00351	1.01513
19	1.01344	0.990544	0.998415	0.985864	0.976785	0.994176	0.988429	0.984623	0.999356	0.996952	0.993849	0.99814	1.00085	0.991068	1.00072	1.00907	1.00475	1.00194	0.994594	0.997633	0.997094	1.00089	0.997934	1.00006	1.00278	0.9951	1.00543	1.00141	1.00319	1.0004	1.00413	1.00529	0.998646	1.00166	1.00307	1.00037	0.999862	1.00282	0.999189	0.996077	0.998221	0.993773	0.997348	0.994003	1.00743	1.01974	1.00718	1.0017	0.999323
20	1.01386	1.0265	0.993316	0.985478	0.97689	0.993573	0.990772	0.994025	1.00515	0.999786	1.00237	1.00082	1.00586	0.99821	1.00981	1.00383	1.00018	1.00967	0.996695	0.997954	0.999385	1.00246	1.00004	0.996593	1.0047	0.991534	1.00082	0.996622	1.00337	0.997657	1.00763	1.00202	0.995457	1.00381	1.0047	1.00009	0.998229	0.999422	0.998695	0.99434	0.990596	0.987335	0.995912	0.987868	1.00462	1.01923	1.01725	1.01901	1.01478
21	0.993118	1.01041	0.990158	0.984195	0.97586	0.992989	0.992451	0.99445	1.0002	1.00213	1.01331	1.00843	1.00298	0.996883	1.00334	1.01392	1.00587	1.01361	1.0001	1.00048	1.00169	1.00444	1.00075	0.994364	0.999027	0.994235	1.00099	0.997594	1.00302	1.00561	0.998886	1.00035	1.00167	1.00254	1.00179	1.00174	1.00147	0.995566	0.994717	0.998686	0.990429	0.989375	0.991226	0.982037	1.00869	1.01572	1.00845	1.0128	1.02296
22	0.989762	1.01232	0.995518	0.981657	0.973652	0.992381	1.00194	0.997735	1.00608	1.0062	1.00238	1.00441	1.00292	0.996685	1.00744	1.00724	1.00928	1.0096	1.00003	1.00342	1.00184	1.00498	1.00214	1.00188	1.00268	0.992784	1.00181	0.994443	1.00131	1.00204	1.00544	1.00561	1.00063	1.00434	1.00192	1.00199	1.00206	0.997343	1.00358	0.995201	0.993744	0.990574	0.985563	0.982177	1.00343	1.00411	1.0019	1.00141	1.01365
23	1.00592	1.0066	0.998523	0.985618	0.976694	0.991322	0.993895	0.989478	0.994035	0.999223	1.00038	1.00047	0.997252	0.988272	1.00716	1.00263	1.00036	1.00153	0.999515	1.00317	1.00427	1.00605	1.00463	1.00318	1.00395	0.993912	1.00344	0.997927	1.0025	1.00401	1.00288	1.00421	0.996839	1.00499	1.00212	0.998962	1.0011	1.00398	1.00308	0.992115	0.993873	0.989988	0.990311	0.984537	0.997086	1.00849	1.02022	1.01427	1.01309
24	1.02151	1.00806	1.00159	0.989406	0.979995	0.995555	0.987896	0.987244	0.989351	0.988527	1.00227	0.994677	0.998437	0.989789	1.00108	1.00563	1.00192	1.00186	0.995336	1.00322	0.998166	0.999805	1.00341	1.00306	1.00679	0.993176	1.00626	1.00012	1.00378	1.0082	1.00118	1.0018	0.99581	1.00085	1.00085	1.00108	1.0023	1.00074	0.996845	0.994416	0.999089	0.999858	0.998083	0.996546	1.00894	1.02142	1.01519	1.00804	1.02355
25	0.987274	0.989778	0.995238	0.982081	0.981303	0.982576	0.989018	0.979558	0.991678	0.989356	0.999596	1.00323	0.997673	0.999261	0.999501	1.00167	0.999862	1.00482	0.992463	0.996894	0.998126	1.00079	0.999838	0.999804	1.00092	0.991372	1.0021	0.999682	1.00173	1.00149	1.00294	1.00466	0.999198	1.00761	1.00735	1.00733	1.00592	1.00582	0.999513	1.00049	0.998684	0.992526	0.990447	0.980107	0.995047	1.00566	1.01611	1.01004	1.00945
26	0.999761	0.997227	0.992454	0.97983	0.978337	0.987099	0.986604	0.982897	1.00077	0.995278	0.99697	0.997731	0.996924	0.99436	1.00048	1.0044	1.00153	1.0084	0.995076	0.999952	1.00202	1.00028	1.00106	1.00097	1.00383	0.992192	1.00572	0.997924	1.00492	1.00387	1.00617	1.00228	1.00149	1.00827	1.00971	1.00246	1.00442	1.00399	1.00032	0.99601	0.998075	0.989753	0.986396	0.983558	0.997621	1.00183	1.01029	0.999685	1.00626
27	1.01136	1.00228	0.991634	0.981851	0.965308	0.990285	0.985229	0.985538	0.996294	0.9892	0.996867	0.997961	0.997481	1.00016	1.00822	1.00833	1.00707	1.00918	0.99516	1.00387	1.00403	1.00694	1.00029	0.994868	1.00181	0.992656	0.999522	0.999697	1.00147	1.00278	1.00268	1.00724	1.00066	1.00842	1.00477	1.0032	1.00238	1.00438	1.0055	0.995879	0.993134	0.995126	0.992487	0.978575	0.988381	1.01034	1.00423	1.01037	1.01009
28	1.0202	1.02207	0.997483	0.978529	0.974326	0.987473	0.985508	0.987953	1.00239	0.999217	1.00007	1.0013	0.994778	0.99532	1.00499	1.00254	1.00693	1.00423	0.99752	0.999167	0.999873	1.00414	1.00463	1.00224	0.998374	0.992329	1.00224	1.00039	1.00585	1.00703	1.00454	1.00186	1.00176	1.00805	1.00343	1.00442	1.00432	1.00206	1.00038	0.9948	0.99498	0.992229	0.989485	0.980436	0.994015	1.00166	1.00018	1.00042	1.02151
29	0.972908	0.986503	0.979368	0.966782	0.965896	0.978342	0.980428	0.985349	0.996561	0.994463	1.00119	1.00037	0.993498	0.996491	1.00463	1.00323	1.00796	1.01343	0.99292	1.00071	1.00255	0.998672	1.00267	1.00058	1.00066	0.995868	1.00252	0.999479	1.0031	1.01006	1.00642	1.00634	1.00467	1.0091	1.00618	1.00529	1.00492	1.00524	0.999743	1.00174	0.994482	0.994151	0.991741	0.983485	0.996896	1.00845	0.994901	1.00126	1.01629
30	0.982266	0.988489	0.984763	0.972777	0.966556	0.979643	0.984194	0.98036	0.999258	0.995239	0.997319	1.00258	0.99839	0.994594	1.00327	1.00507	1.0037	1.00496	1.00234	1.0001	0.999492	1.0088	1.00204	0.997185	1.00013	0.992681	1.00143	1.00521	1.00359	1.00978	1.00683	1.01059	0.99873	1.00713	1.0078	1.00301	1.00244	1.00214	1.00024	0.994806	0.994097	0.992979	0.991117	0.9772	0.994201	1.00842	1.01006	0.996013	1.01282
[truncated: 1 more columns]

## Sheet: Lyn-PP1
Time/min	Region
	1	2	3	4	5	6	7	8	9	10	11	12	13	14	15	16	17	18	19	20	21	22	23	24	25	26	27	28	29	30	31	32	33	34	35	36	37	38	39	40	41	42	43	44	45	46	47	48	49
-5	0.924788	0.977377	1.0003	0.999214	0.994463	0.987357	1.01084	0.999121	1.01927	1.01376	1.01162	0.99969	1.0066	1.00962	1.00828	0.998296	0.99826	1.00515	1.00805	1.00247	1.00357	1.00054	1.00415	1.00574	1.00785	1.00704	1.0086	1.00541	1.00648	1.00821	1.00551	1.01335	1.00668	0.997927	1.00078	0.988581	0.994922	0.992176	0.990966	0.993402	0.982063	0.976251	0.98586	0.97696	0.984352	0.969936	0.970097	0.971986	0.945285
-4	0.944485	0.972474	0.998215	1.00223	0.997459	0.995619	1.00638	0.99529	1.01352	1.00699	1.01081	0.996584	1.00079	1.00494	1.00261	1.00286	0.999627	1.00914	1.00372	1.00263	1.00687	1.00116	0.998466	1.00076	1.00218	1.00255	1.00858	1.00085	1.00606	1.00801	1.00418	1.00659	1.00596	0.998142	1.00313	1.00287	1.00732	0.995049	0.988863	0.991918	0.994633	0.985173	0.981007	0.974139	0.985878	0.983226	0.974422	0.981329	0.96503
-3	1.0404	1.00437	0.996673	0.987823	0.989764	0.987325	1.00304	0.996544	1.00502	0.999562	1.00723	1.002	0.999629	0.997908	1.0038	1.00093	1.00612	1.00312	1.01284	1.00309	1.0075	0.998034	1.00215	1.00779	1.00975	0.999983	1.00844	0.998143	0.997516	1.00715	1.00111	1.00736	1.00538	0.989672	1.00162	1.00414	0.99874	0.997863	0.991629	0.987503	0.98836	0.980461	0.991847	0.98826	1.00188	0.973701	0.968942	0.985704	0.990256
-2	1.0045	0.984623	1.00475	0.989822	0.994545	0.982791	1.00666	1.00092	1.00721	1.00509	1.00994	0.996523	1.00645	1.00469	0.99884	0.999115	0.997139	1.0032	1.00452	1.00006	1.0017	0.994224	0.999696	1.00396	1.00673	0.999878	1.0018	0.996373	0.999718	1.00753	1.00529	1.00128	1.00214	0.995457	1.00099	1.00354	1.00508	0.993114	0.998531	0.990799	0.99679	0.984343	1.00753	0.987596	0.992805	0.984936	0.985406	0.986822	0.986624
-1	0.981869	0.972928	1.02183	0.992927	0.988872	0.999179	1.00083	0.998262	1.01085	1.00308	1.00533	0.989666	0.995815	1.00172	1.00162	1.00454	0.999772	1.00146	1.00101	1.00047	1.00152	0.994958	1.00045	0.996243	1.00031	0.997925	1.00308	0.999364	1.00001	1.00614	0.995774	1.00293	1.00378	0.992939	1.00058	1.00578	1.00685	1.00363	0.996092	0.994216	0.993435	0.990526	1.00807	0.994878	1.00474	0.984228	0.977623	0.993136	0.993287
0	1	1	1	1	1	1	1	1	1	1	1	1	1	1	1	1	1	1	1	1	1	1	1	1	1	1	1	1	1	1	1	1	1	1	1	1	1	1	1	1	1	1	1	1	1	1	1	1	1
1	1.03013	1.01159	1.01313	0.98607	0.978635	0.979236	0.99727	0.996132	0.999388	0.991252	0.993187	0.979213	0.989041	0.98467	0.987888	0.982999	0.985616	0.987451	0.994294	0.992345	0.995714	0.988924	0.987229	0.991302	0.997098	0.999644	1.00261	0.988712	0.99801	1.00454	1.00256	1.0087	1.00766	1.00678	1.0186	1.02078	1.02646	1.02442	1.01784	1.02268	1.01827	1.03015	1.03715	1.02068	1.04906	1.03014	1.04747	1.07658	1.04932
2	0.989265	0.993021	0.997154	0.975151	0.975748	0.974026	0.992927	0.989951	0.993057	0.990677	0.986232	0.986342	0.986366	0.988363	0.989058	0.987151	0.986601	0.989629	0.99226	0.991501	0.997313	0.985593	0.983994	0.995503	0.995569	0.996497	1.00046	0.998911	0.997702	1.00493	1.00396	1.00804	1.01076	1.01013	1.01059	1.02071	1.0185	1.01961	1.02668	1.02724	1.02411	1.02001	1.03829	1.04013	1.04838	1.03249	1.04822	1.07691	1.07448
3	0.991665	0.986206	0.990605	0.972099	0.971926	0.982453	1.00006	0.993925	0.99624	0.991465	0.991978	0.980016	0.987527	0.982202	0.989541	0.985094	0.983521	0.9872	0.989426	0.990686	0.992225	0.984156	0.988445	0.986431	0.996274	1.00064	1.00644	0.999177	0.998539	1.00103	1.00338	1.01135	1.0193	1.01053	1.02015	1.02466	1.02652	1.02747	1.03557	1.03281	1.0326	1.02935	1.04408	1.03817	1.04207	1.0221	1.03751	1.05721	1.09172
4	0.988219	0.968513	0.971071	0.988364	0.981342	0.958703	0.981835	0.981281	0.98671	0.983448	0.989644	0.98604	0.986967	0.989937	0.989641	0.985139	0.990516	0.993334	0.99488	0.996177	0.993601	0.990779	0.990259	0.989249	0.991735	0.99727	1.00234	0.995538	0.996652	1.00648	1.00559	1.01787	1.01396	1.01279	1.01966	1.02061	1.02386	1.02152	1.02593	1.03415	1.02766	1.0271	1.04165	1.03056	1.03947	1.02349	1.03711	1.04658	1.04924
5	0.980519	0.96	1.00029	0.960968	0.970765	0.970667	0.985401	0.981908	0.989367	0.986053	0.992481	0.977305	0.985315	0.983222	0.985374	0.983747	0.988014	0.984187	0.989711	0.99124	0.987996	0.98376	0.987516	0.993384	0.995322	0.995803	1.00458	1.00311	1.00562	1.01283	1.01136	1.01507	1.01488	1.01148	1.02064	1.02432	1.02618	1.02384	1.0318	1.04066	1.03869	1.02779	1.03946	1.0375	1.04413	1.02585	1.03434	1.05445	1.07225
6	0.99151	0.955659	0.980559	0.959724	0.969841	0.977345	0.993095	0.980386	0.993554	0.981953	0.98851	0.980502	0.981315	0.991129	0.995236	0.98624	0.989021	0.991635	0.989091	0.985272	0.99115	0.984015	0.984964	0.992219	0.993973	0.992055	0.999398	0.993545	0.999354	1.01055	1.00812	1.01258	1.01837	1.00766	1.01827	1.02618	1.02171	1.02178	1.0319	1.03463	1.03981	1.02355	1.04564	1.04725	1.05151	1.03577	1.03987	1.06176	1.05006
7	0.99144	0.974065	0.990028	0.978412	0.979824	0.975082	0.980387	0.983874	0.990505	0.98198	0.996974	0.97725	0.98487	0.989471	0.989536	0.987089	0.990755	0.99155	0.993252	0.992167	0.998279	0.987041	0.98602	0.991479	0.997525	0.996941	1.00193	0.997033	1.0032	1.00628	1.00309	1.01207	1.0125	1.00301	1.01432	1.02389	1.0267	1.02375	1.02731	1.03543	1.02945	1.02765	1.05392	1.04083	1.05109	1.02669	1.03174	1.05018	1.07361
8	0.954884	0.961083	0.984321	0.969346	0.970927	0.970278	0.987825	0.982468	0.992949	0.989254	0.987944	0.975208	0.981994	0.98795	0.989924	0.986303	0.988565	0.98932	0.986171	0.988426	0.991434	0.987905	0.988142	0.989967	0.993556	0.995305	1.00497	1.0023	0.994353	1.00716	1.01012	1.01141	1.01008	1.00739	1.01891	1.01833	1.02857	1.02271	1.03278	1.03467	1.03681	1.02684	1.04446	1.03586	1.04998	1.0402	1.03513	1.04953	1.06672
9	0.981652	0.967212	0.993376	0.968511	0.976203	0.981948	0.993048	0.984494	0.997346	0.987393	0.986129	0.976621	0.983808	0.98911	0.984545	0.978494	0.986531	0.990761	0.986446	0.98563	0.986799	0.986523	0.985777	0.989572	1.0001	0.997969	1.00961	0.996429	0.997178	1.00551	1.01312	1.01207	1.02078	1.01171	1.01462	1.01726	1.02286	1.02475	1.03211	1.03684	1.0381	1.03135	1.0459	1.0386	1.05163	1.0461	1.05395	1.06175	1.06726
10	0.93761	0.964238	0.975275	0.981445	0.972601	0.970482	0.982017	0.980787	0.994278	0.979363	0.989924	0.972191	0.974746	0.98712	0.986358	0.982405	0.987118	0.991233	0.989082	0.989022	0.991649	0.985389	0.985722	0.9893	0.993418	0.996832	1.01011	0.997255	1.00459	1.01433	1.01436	1.01239	1.01338	1.00847	1.02268	1.01715	1.01852	1.03314	1.03033	1.03173	1.0423	1.03333	1.05921	1.04548	1.06091	1.04023	1.03514	1.05859	1.05453
11	0.953253	0.971075	0.988217	0.985471	0.981899	0.974518	0.987981	0.984033	0.991539	0.982714	0.98995	0.97903	0.984795	0.987257	0.983723	0.986678	0.98842	0.983537	0.989845	0.98796	0.990042	0.984348	0.983334	0.98871	0.993127	0.994037	1.00382	0.996043	1.00303	1.00669	1.00903	1.01689	1.02349	1.01272	1.01814	1.02626	1.02858	1.03282	1.02847	1.03949	1.04397	1.04442	1.05569	1.03914	1.05083	1.04584	1.04644	1.07498	1.0654
12	0.977882	0.967894	0.98778	0.965894	0.968462	0.973601	0.982208	0.988212	0.989897	0.979102	0.990139	0.97276	0.98729	0.983153	0.986261	0.984036	0.980184	0.984832	0.988739	0.991072	0.987484	0.980188	0.987229	0.98749	0.998466	0.992144	1.00652	1.00028	1.00146	1.00813	1.00327	1.01419	1.01056	1.01253	1.02009	1.03165	1.03342	1.03534	1.03011	1.03519	1.02885	1.03104	1.04986	1.04263	1.05637	1.047	1.0416	1.06494	1.06198
13	0.932337	0.965596	0.994434	0.966279	0.963673	0.965041	0.985447	0.988298	0.982938	0.978692	0.983115	0.974582	0.981953	0.978799	0.986111	0.979535	0.977816	0.986348	0.991121	0.988491	0.987649	0.983602	0.984804	0.990772	0.996771	0.99777	1.00133	1.0033	1.0039	1.00663	1.00321	1.01345	1.02088	1.01453	1.01817	1.02781	1.02997	1.02781	1.02871	1.028	1.03886	1.03039	1.0485	1.04303	1.06171	1.04954	1.0509	1.08891	1.05525
14	0.995639	0.975205	0.995517	0.982029	0.968299	0.961653	0.98354	0.981347	0.989737	0.976886	0.981125	0.976871	0.980249	0.982676	0.981374	0.978365	0.981009	0.989546	0.99125	0.988512	0.988576	0.97833	0.986871	0.983822	1.00058	0.996467	1.00359	0.993762	1.00224	1.00616	1.00955	1.01815	1.01158	1.01367	1.02338	1.03517	1.03299	1.03635	1.04039	1.04118	1.03915	1.0389	1.05502	1.05841	1.06319	1.04538	1.03576	1.06428	1.06836
15	0.961605	0.967459	0.993168	0.965058	0.962918	0.966839	0.991722	0.984541	0.989784	0.981203	0.984981	0.976114	0.978781	0.980156	0.981777	0.975521	0.977481	0.987034	0.989106	0.989199	0.989744	0.985341	0.989227	0.995861	0.997377	0.993252	1.0021	1.00183	0.999183	1.00925	1.00619	1.00715	1.01399	1.01896	1.02252	1.03329	1.03615	1.04343	1.04567	1.04477	1.04687	1.03273	1.05308	1.04679	1.05618	1.04966	1.0344	1.07222	1.08221
16	1.02963	0.96898	0.98427	0.968736	0.969141	0.968961	0.989274	0.980291	0.989968	0.979923	0.986245	0.976392	0.980345	0.98702	0.985571	0.980013	0.98413	0.993058	0.988562	0.994257	0.992967	0.988039	0.989277	0.997587	1.00339	1.00189	1.00485	0.991859	1.0017	1.00384	1.00649	1.01003	1.01709	1.01559	1.02991	1.01702	1.028	1.02694	1.02824	1.04441	1.02997	1.03495	1.05641	1.03989	1.04821	1.04607	1.0404	1.06123	1.07716
17	0.959402	0.985201	0.988441	0.963821	0.964635	0.983493	0.990711	0.98093	0.986915	0.978266	0.987066	0.967796	0.977458	0.981173	0.980065	0.980746	0.972273	0.984779	0.986577	0.985159	0.98596	0.980412	0.987599	1.00051	1.00344	1.00256	1.00818	1.002	1.01328	1.02296	1.01883	1.02047	1.02023	1.01316	1.02918	1.03205	1.03928	1.03774	1.03387	1.02781	1.03381	1.03086	1.04826	1.03167	1.04288	1.03387	1.02717	1.05582	1.06291
18	0.94258	0.964899	0.995914	0.96547	0.970915	0.976427	0.986878	0.974276	0.989276	0.976305	0.983943	0.972347	0.977189	0.98019	0.983473	0.978019	0.975422	0.984504	0.986038	0.979293	0.991877	0.98592	0.992747	0.999374	1.00385	1.00924	1.0132	1.01131	1.0161	1.02247	1.01214	1.01957	1.01809	1.02234	1.02184	1.03624	1.05057	1.04058	1.04066	1.03952	1.03605	1.02781	1.04851	1.0511	1.04699	1.02887	1.05036	1.0454	1.05558
19	0.982511	0.973558	0.983311	0.978789	0.969262	0.979976	0.992205	0.970744	0.983284	0.968804	0.982614	0.978266	0.979237	0.979632	0.98558	0.982079	0.983434	0.983117	0.984324	0.985868	0.988195	0.984215	0.989682	0.997114	1.00621	1.01023	1.01339	1.00749	1.01272	1.02058	1.02258	1.02078	1.02194	1.01801	1.02736	1.03156	1.03518	1.02737	1.03538	1.03848	1.03319	1.02258	1.03319	1.03259	1.04945	1.03167	1.03234	1.05186	1.06974
20	0.983162	0.984117	0.994185	0.968587	0.972823	0.987795	0.99482	0.987637	0.98759	0.983457	0.986277	0.97275	0.983362	0.983066	0.979069	0.974594	0.974469	0.985238	0.989072	0.977878	0.987023	0.988353	0.986961	0.998252	1.00797	0.999836	1.00421	0.99728	1.00718	1.01944	1.02026	1.01715	1.01835	1.0132	1.02586	1.02841	1.04278	1.03674	1.03049	1.03905	1.03564	1.03252	1.04561	1.03015	1.03638	1.03166	1.04306	1.03483	1.05801
21	0.984144	0.957136	0.995901	0.969232	0.981869	0.982946	0.989404	0.979609	0.987383	0.972368	0.983514	0.96982	0.984678	0.981108	0.977669	0.975378	0.980621	0.981835	0.986533	0.988256	0.98871	0.98646	0.995756	0.995156	1.00431	1.00433	1.01961	1.00076	1.00953	1.01657	1.01534	1.0237	1.03058	1.02155	1.02512	1.02446	1.03954	1.03725	1.04204	1.0321	1.02665	1.027	1.04246	1.02766	1.0506	1.0313	1.02493	1.0406	1.04622
22	0.99508	0.968071	0.979873	0.964042	0.972906	0.989172	1.00159	0.982708	0.98184	0.978436	0.981087	0.978251	0.975324	0.974029	0.978849	0.98129	0.976633	0.985086	0.985465	0.989451	0.988711	0.990117	0.987126	0.994146	0.998516	1.00851	1.01148	1.00182	1.01035	1.01893	1.01962	1.02189	1.02178	1.01884	1.03232	1.02197	1.03238	1.0315	1.03947	1.03963	1.0375	1.0235	1.03008	1.02964	1.05369	1.03573	1.03924	1.0676	1.08329
23	0.964091	0.96816	0.988751	0.966264	0.970677	0.971331	0.988478	0.977407	0.975906	0.97983	0.982702	0.966615	0.973996	0.981317	0.987903	0.973798	0.978168	0.986954	0.986786	0.986859	0.991076	0.985373	0.992496	0.993814	0.996537	1.00111	1.00862	1.00597	1.00839	1.02129	1.01944	1.01745	1.01244	1.0161	1.02793	1.03378	1.04785	1.04565	1.03054	1.03509	1.03632	1.03741	1.04782	1.04035	1.05345	1.04112	1.03185	1.06032	1.07499
24	1.01365	0.964644	0.99874	0.957853	0.96859	0.97716	0.987052	0.983051	0.98883	0.976291	0.983986	0.976997	0.985273	0.987991	0.981027	0.978809	0.982301	0.982962	0.990572	0.98455	0.995123	0.990308	0.995536	0.995269	0.995513	0.996947	1.00555	0.997362	1.00656	1.0147	1.01219	1.01658	1.01366	1.01506	1.02787	1.03563	1.04431	1.04326	1.03697	1.03627	1.04989	1.03361	1.05013	1.04184	1.049	1.04195	1.05146	1.07114	1.06062
25	0.949645	0.982539	1.00131	0.973739	0.985721	0.992709	0.99398	0.986377	0.983676	0.976672	0.984082	0.974762	0.979169	0.989046	0.981176	0.979123	0.979812	0.98709	0.986378	0.990989	0.986787	0.984972	0.984814	0.992905	0.996155	1.00486	1.00514	0.996804	1.00714	1.00828	1.0089	1.01203	1.01871	1.0155	1.02206	1.01557	1.03775	1.04208	1.03644	1.03589	1.04707	1.03919	1.06029	1.05551	1.0707	1.03807	1.05404	1.05961	1.04673
26	0.954871	0.970593	0.981375	0.973046	0.984804	0.976563	0.987405	0.980833	0.994355	0.971535	0.981635	0.972736	0.98005	0.98783	0.985649	0.980927	0.980456	0.987023	0.987638	0.986868	0.992279	0.988082	0.981792	0.996837	0.999825	0.998104	1.00671	1.00399	1.0033	1.01315	1.00704	1.0236	1.01785	1.0169	1.02628	1.03113	1.0414	1.04185	1.03624	1.04548	1.04897	1.04004	1.05119	1.04571	1.06797	1.04533	1.03082	1.05255	1.07295
27	0.976211	0.970617	0.995058	0.978248	0.963973	0.983126	0.987441	0.980282	0.984389	0.973642	0.989724	0.983746	0.984787	0.980717	0.989564	0.980342	0.981125	0.991345	0.985497	0.98498	0.989541	0.985898	0.988013	0.991452	0.98808	0.994232	1.0002	1.00082	1.00528	1.01273	1.0094	1.01523	1.01382	1.00706	1.01814	1.03514	1.04634	1.05094	1.03437	1.04345	1.04665	1.03832	1.06779	1.04446	1.07117	1.05708	1.0426	1.08117	1.09753
28	0.95774	0.967666	0.993004	0.9778	0.986812	0.982779	0.98496	0.975924	0.977167	0.970987	0.986306	0.978486	0.97469	0.98956	0.984693	0.980866	0.981306	0.989416	0.990657	0.989606	0.992814	0.98731	0.986646	0.989794	0.9967	0.995694	1.01078	0.998906	1.00652	1.01381	1.01314	1.01859	1.01858	1.02007	1.03079	1.03233	1.04	1.04585	1.04399	1.04389	1.04832	1.03324	1.05158	1.05302	1.06508	1.04103	1.02906	1.05981	1.07273
29	0.986234	0.972573	0.993328	0.978469	0.974996	0.969571	0.980046	0.976786	0.982826	0.978592	0.990177	0.97312	0.979223	0.989042	0.986174	0.988467	0.987946	0.992878	0.987849	0.991217	0.994752	0.980011	0.987785	0.991535	0.998897	0.997323	1.01573	1.00711	1.01041	1.01414	1.01478	1.02126	1.01389	1.00757	1.01488	1.02669	1.03696	1.03942	1.04726	1.03561	1.03952	1.02663	1.04847	1.04518	1.06703	1.02868	1.04423	1.06982	1.07112
30	0.99759	0.97081	1.00165	0.981228	0.995811	0.987064	0.988998	0.975448	0.979252	0.973494	0.981175	0.969411	0.977231	0.983189	0.978119	0.974832	0.976757	0.982811	0.989268	0.985673	0.989172	0.987361	0.990024	0.997768	1.00082	1.00989	1.01366	1.00381	1.01312	1.02913	1.02186	1.02499	1.01966	1.0202	1.02317	1.03502	1.04446	1.03406	1.03875	1.03398	1.0363	1.04234	1.04198	1.03685	1.0608	1.04634	1.04361	1.07797	1.05812
[truncated: 1 more columns]

## Sheet: Lyn+BA
Time/min	Region
	1	2	3	4	5	6	7	8	9	10	11	12	13	14	15	16	17	18	19	20	21	22	23	24	25	26	27	28	29	30	31	32	33	34	35	36	37	38	39	40	41	42	43	44	45	46	47	48	49
-5	0.986226	1.004	1.013	1.00994	1.00719	1.01439	1.01214	1.00792	0.995556	0.998333	0.994092	0.998365	0.996189	1.00583	1.00189	0.997274	0.998653	1.0001	1.00075	0.992571	0.997539	1.00133	0.998783	0.995925	0.997127	1.00102	0.997716	0.995571	0.998238	1.01073	1.00214	0.995476	0.998376	1.00082	0.996972	0.997517	0.992413	1.00491	1.00363	0.994055	1.00331	1.01022	1.00272	1.00695	1.00597	1.00629	1.00804	0.989467	1.02923
-4	0.989918	1.00815	0.998264	1.00895	0.99822	1.01307	1.00183	1.00677	1.0024	0.994732	0.998834	0.994161	0.999692	1.00556	0.99712	1.00058	0.99718	0.991274	1.00201	0.997104	0.995997	0.995013	0.992374	0.997746	0.996478	0.998378	0.999432	0.995559	1.01008	1.00733	0.997658	0.993731	0.994888	0.99839	1.00318	1.00297	1.00147	0.999857	1.006	1.00207	1.0003	1.00659	1.00153	1.01195	1.00007	0.998074	1.01475	1.00698	1.02141
-3	0.999814	1.02521	1.00538	1.00304	1.01376	1.01739	1.00483	1.00037	1.0031	1.00194	0.998718	1.00356	0.994672	1.00057	0.998744	0.994443	0.991506	0.997968	1.00085	0.997217	0.991364	0.999151	0.99704	0.996305	0.994425	0.996882	0.994593	0.996963	1.00278	1.006	0.998766	0.995887	0.998992	0.999936	0.999378	0.994965	0.996056	1.00637	1.00495	1.0021	1.00394	1.01329	1.00931	1.00694	1.00048	0.996456	1.01413	1.00895	1.01774
-2	1.00721	1.03726	0.996525	0.99985	1.00336	1.00712	0.999636	1.00605	1.00431	0.995448	0.998582	1.00095	1.00122	1.00624	1.00081	0.993181	1.0017	0.99154	0.998177	0.998382	0.996927	0.997747	0.998853	0.997201	0.993075	0.997672	0.998282	0.995351	1.00432	1.01045	1.00129	0.999387	0.995726	0.99611	0.998826	1.00193	1.00074	1.00476	1.00495	0.996248	1.00979	1.00468	1.00629	1.004	1.00084	0.992769	1.00276	1.00817	1.02418
-1	0.982362	1.02554	1.01356	1.00478	1.00663	1.00529	1.00147	0.999211	1.00686	0.993363	0.996923	0.997781	0.994406	1.00482	0.995211	1.00328	1.00142	0.992907	0.995652	0.992437	0.998408	0.997226	0.999379	0.999991	1.00015	1.00259	1.00209	0.997458	0.999313	1.00438	1.00292	0.996838	1.00052	1.00071	1.00094	1.00097	0.991862	1.01001	1.00391	0.991135	0.998641	1.00741	1.00149	1.00205	1.00268	0.999292	0.999466	1.01083	1.00959
0	1	1	1	1	1	1	1	1	1	1	1	1	1	1	1	1	1	1	1	1	1	1	1	1	1	1	1	1	1	1	1	1	1	1	1	1	1	1	1	1	1	1	1	1	1	1	1	1	1
1	1.0219	1.05121	1.02929	1.03194	1.02242	1.02781	1.02595	1.01488	1.00892	0.998272	1.00502	1.00142	1.00315	1.00212	0.996448	0.995106	1.00155	0.995976	1.00035	0.996343	0.994489	0.996967	0.997266	0.997776	0.997614	1.00044	1.00179	0.997048	0.997875	1.00431	0.999576	0.99699	0.996851	0.997591	0.998456	0.992707	0.9935	1.00421	0.997398	0.992939	0.994487	0.997857	0.989437	0.99569	0.99787	0.994156	0.989138	0.995854	1.00921
2	1.02384	1.01967	1.03006	1.01362	1.02617	1.0225	1.01397	1.01401	1.01844	0.99144	1.0086	0.999976	0.999551	0.990792	0.997725	1.00032	0.998731	0.990671	1.00133	1.00166	0.997224	0.995322	1.00344	1.00431	0.997261	1.00181	0.998486	0.998998	1.00132	1.00183	0.997951	0.993755	1.00077	1.00312	1.00195	0.992539	0.996275	1.00151	1.0023	0.990877	1.00192	0.997069	0.998306	0.998423	1.00788	0.997176	1.00195	1.01259	1.01569
3	1.02012	1.0427	1.03894	1.02247	1.02561	1.0287	1.02326	1.02647	1.01765	1.00176	1.00675	1.00565	1.00557	1.01127	0.999796	0.999286	1.00159	0.994553	1.00788	0.997473	0.999539	0.997692	0.997754	0.996556	1.00204	1.00292	1.00178	0.999733	1.00249	1.00231	0.998936	0.998106	0.992939	0.998293	0.99408	0.992079	0.990433	1.00337	0.996608	0.989288	0.993411	0.995287	0.996528	1.00491	0.991406	0.985293	0.993125	0.992544	1.00777
4	1.03822	1.04262	1.03355	1.03054	1.01799	1.03119	1.02814	1.01915	1.01378	0.999118	1.0033	0.998222	1.0043	1.00202	1.00436	1.00361	0.997947	0.995146	1.00097	0.996361	0.9974	1.00059	1.001	0.999738	0.99935	1.00352	0.999416	0.998791	1.0037	1.00625	0.99676	0.993599	0.996212	0.994282	0.992247	0.990696	0.985089	0.995031	0.996575	0.995564	0.996345	1.00074	0.997218	1.00492	1.00886	0.990203	0.991751	0.994308	1.00635
5	1.04986	1.04573	1.02725	1.023	1.02412	1.0209	1.01885	1.01607	1.01413	1.00132	1.00689	0.999645	0.999555	0.995379	0.99907	1.0095	1.00292	0.991632	0.996872	1.00541	1.00005	0.999323	1.003	0.99649	1.00134	1.00216	1.00312	0.994444	1.00156	1.00546	0.99936	0.998459	0.996724	0.995603	0.996199	0.993189	0.993036	0.999359	0.995697	0.988737	0.991225	0.998079	0.995609	0.998154	0.995992	0.983594	0.990002	0.998139	1.01528
6	1.04069	1.02483	1.02944	1.01865	1.01178	1.02718	1.02704	1.02623	1.01397	1.00037	1.00504	1.00338	0.998945	1.00599	1.00359	0.999187	1.0058	0.99743	1.00376	1.00609	0.996945	1.00135	0.998901	1.00017	0.999502	0.997678	1.00296	0.995123	1.0018	1.01009	1.00029	0.994535	0.99249	0.996226	0.997489	0.992223	0.992966	0.996918	1.00012	0.992805	0.993114	0.992347	0.990859	0.994677	0.991909	0.981648	0.990728	0.983466	0.996731
7	1.05107	1.06431	1.04288	1.01897	1.00877	1.02462	1.01457	1.00801	1.01241	0.99996	0.99768	0.999176	0.995232	1.00504	1.00137	1.00121	0.999463	0.996834	0.999003	0.998213	1.00089	1.00181	1.00096	1.00339	1.00072	1.00049	1.00051	1.00083	1.00351	1.00338	1.00203	0.99647	0.99896	0.997387	0.99228	0.994138	0.993654	1.00209	0.995863	0.990039	0.996179	0.999619	0.992108	0.999102	0.995126	0.985327	0.992662	0.99881	1.00532
8	1.02107	1.04419	1.0439	1.03157	1.01978	1.01823	1.01723	1.01044	1.0152	0.997917	0.998653	1.00058	1.00105	1.00425	1.00011	1.00334	0.999631	1.00121	1.00405	1.00114	0.997799	1.00698	1.00484	1.00209	1.00045	1.00223	0.997443	0.997206	1.00075	1.009	1.00045	0.989393	0.996151	0.992462	0.996304	0.992257	0.988093	0.996153	1.00105	0.987965	0.993899	0.996316	0.986705	0.99376	0.995137	0.981414	0.987133	1.00739	1.00595
9	1.01547	1.03842	1.02651	1.00218	1.00918	1.01458	1.01646	1.02204	1.01809	1.00133	0.997316	0.997188	0.997299	1.00989	1.00037	1.00225	1.00364	0.992254	0.999431	0.996221	1.00405	1.00638	1.00388	1.00063	1.00228	0.999801	0.998003	1.00226	1.00454	1.00433	1.00219	0.993317	0.995519	0.994879	0.994505	0.998178	0.988252	0.996906	1.00129	0.993931	0.999294	0.999002	0.999001	1.00268	0.999783	0.995382	0.99351	0.986024	0.997567
10	1.02614	1.02822	1.02056	1.02062	1.01678	1.02253	1.02114	1.02419	1.01625	1.00247	1.00056	0.996347	1.00211	1.00811	0.998348	1.00461	1.00547	0.999164	1.00188	0.996267	0.999934	1.00148	1.00653	1.00262	1.00535	0.997957	0.996414	0.994119	0.997511	1.00841	0.994541	0.989553	0.991806	0.989701	0.994089	0.991046	0.990051	0.999521	1.0032	0.989015	0.998824	0.996711	0.992485	0.999199	0.99775	0.984913	0.986502	0.996591	1.02603
11	1.04655	1.04112	1.02183	1.01807	1.01255	1.02586	1.01721	1.01414	1.01394	1.00018	1.00655	0.995027	1.00463	1.01179	0.996989	1.00289	1.00452	0.998368	1.00282	0.996743	0.999848	1.00559	1.00629	0.999262	0.99909	1.00401	0.997968	0.996028	1.00262	1.00512	1.0035	0.996155	0.994147	0.994033	0.993631	0.990268	0.984167	0.995328	0.995925	0.98919	0.995786	0.997309	0.997057	0.999998	0.994555	0.980395	0.988414	0.997973	1.00821
12	1.01615	1.05343	1.02733	1.00841	1.0131	1.014	1.00651	1.01445	1.01478	0.99877	1.00318	0.999488	0.997269	1.00683	1.00078	1.0011	1.00581	1.00055	1.00602	1.00628	1.00739	0.999903	1.00118	0.99967	1.00105	0.999473	0.998289	0.99797	1.00107	1.00631	0.999897	0.995365	1.00105	0.998597	0.997079	0.990817	0.989363	1.00162	0.998638	0.983527	0.989971	0.995781	0.991401	0.998886	0.990462	0.985285	0.988855	0.996209	1.01839
13	1.04183	1.04454	1.03336	1.01718	1.02166	1.0199	1.01402	1.01711	1.01734	0.996232	0.995007	0.992409	1.00236	1.00681	0.999832	1.00525	1.00534	1.00214	1.00609	1.00192	0.999489	0.997391	0.997962	0.999446	0.997957	1.00194	1.00374	0.995501	1.00028	1.00465	0.998096	0.998702	0.992186	0.988827	0.998104	0.993179	0.989712	1.00226	0.999156	0.994378	0.99749	1.00023	0.99793	0.99637	0.989456	0.989685	0.983124	0.996481	1.00768
14	1.03782	1.03364	1.021	1.01549	1.01304	1.00977	1.0158	1.01804	1.02236	0.998618	0.998826	0.994208	1.00298	1.00373	1.00604	1.00537	1.00391	1.00012	1.00241	1.00082	0.996652	1.00611	1.00638	1.00143	1.00675	1.00784	1.0024	0.998551	1.00201	1.00598	0.999727	0.991159	0.994769	0.995011	1.00014	0.996777	0.983018	0.996675	1.00146	0.991757	0.996434	1.00182	0.995086	0.996006	0.992149	0.979055	0.979884	0.983097	0.991818
15	1.03765	1.05776	1.04246	1.03221	1.02761	1.0205	1.02441	1.01286	1.02031	1.00542	1.00564	1.00419	1.01151	1.01631	1.00471	1.00205	1.00702	0.996249	1.00656	1.00157	1.00456	1.00263	1.00556	1.00108	1.00768	1.00543	1.00268	0.994181	0.999414	1.00151	1.00117	0.99527	0.99564	0.99762	0.997144	0.98832	0.984465	0.99317	0.994731	0.984683	0.986628	0.996179	0.989413	0.988705	0.993704	0.975207	0.981809	0.982492	0.997217
16	1.0057	1.03971	1.03963	1.03012	1.0244	1.02463	1.0122	1.01185	1.01655	0.995014	0.999423	1.00357	0.997573	1.01322	1.00879	1.01055	1.00237	0.998259	1.00172	1.00103	1.00384	1.00452	1.00565	1.0008	1.00072	1.00275	1.00059	0.99902	1.00652	1.00994	0.994787	0.992916	0.992139	0.996989	0.992076	0.991702	0.990448	0.996489	0.996888	0.988	0.99226	0.993701	0.994626	1.0017	0.989789	0.982221	0.980116	0.975429	1.00072
17	1.03712	1.08597	1.04549	1.0322	1.02441	1.02651	1.03109	1.01004	1.01738	1.0016	1.00717	1.00137	1.00535	1.01261	1.01048	1.00092	0.99863	0.995858	1.00571	1.00086	1.00073	0.99782	0.999075	0.996383	1.00215	0.998591	1.00469	1.00298	1.00355	1.00717	0.99675	0.991389	0.99429	0.9907	0.991923	0.995207	0.985657	0.996026	0.998769	0.984987	0.993066	1.00268	0.997014	0.984314	0.981667	0.986309	0.988878	0.995907	1.00089
18	1.09998	1.08589	1.04965	1.04067	1.02772	1.02909	1.01583	1.01426	1.02165	1.00039	1.01255	1.00249	1.00292	1.01616	0.997735	1.00478	1.00419	1.00135	1.00034	1.00019	1.00418	0.997649	1.0007	0.999979	1.00003	1.00199	1.00091	0.998803	1.00046	1.00818	1.00328	0.992833	0.992501	0.99159	0.993872	0.987702	0.989438	0.996659	0.988899	0.982273	0.993042	0.994513	0.99066	0.990345	0.995208	0.975055	0.987855	0.989373	1.00248
19	1.03065	1.04441	1.03161	1.03148	1.02679	1.03061	1.03467	1.01675	1.01316	0.999671	1.00743	1.00248	1.00496	1.01126	1.00707	1.0098	1.01001	0.995724	0.999544	1.00136	0.999196	1.00427	1.00596	1.00099	1.00013	1.00392	1.00492	0.994324	1.00824	1.0082	0.99483	0.995422	0.99318	0.992749	0.997743	0.988769	0.989762	0.995163	0.994732	0.984337	0.987723	0.989925	0.990337	0.98983	0.981477	0.972789	0.97926	0.981363	0.990375
20	1.05953	1.04268	1.03566	1.02531	1.01882	1.02669	1.0282	1.01523	1.02361	1.01051	1.00239	1.00452	1.00497	1.01637	1.00632	1.00682	1.00213	1.00203	1.0084	1.00135	1.00005	1.00088	1.00404	0.999671	0.998027	0.998788	1.00009	1.00027	1.00297	1.00082	0.994929	0.994683	0.993256	0.994931	0.994351	0.994552	0.990888	0.990487	0.99382	0.985525	0.984542	0.991246	0.99537	0.986134	0.986953	0.987257	0.984742	0.983628	0.976166
21	1.04771	1.06739	1.03857	1.02764	1.02081	1.01635	1.02172	1.02029	1.01769	1.00675	0.999622	1.00271	1.00125	1.01039	1.00217	1.00174	1.00254	1.00097	1.0031	1.00589	0.998903	0.999862	1.00293	1.00255	1.00672	1.00209	1.00118	0.9994	1.00447	1.00816	0.997768	0.993704	0.995378	0.99511	0.995793	0.991309	0.985627	0.992947	0.99816	0.98179	0.997249	0.993998	0.990316	0.994774	0.983176	0.977192	0.985375	0.98532	0.988359
22	1.03977	1.03502	1.03854	1.0345	1.03045	1.01903	1.02375	1.02451	1.01838	0.998377	1.00502	0.999982	1.0078	1.01342	1.00377	1.0061	1.0087	0.996324	1.00388	1.00518	1.00714	1.00391	1.0018	0.994598	1.00242	0.999472	1.00097	0.996751	1.00382	1.00317	1.00142	0.995173	0.993316	0.992251	0.994317	0.989862	0.990065	0.990095	0.991496	0.984891	0.99306	0.992135	0.990526	0.999631	0.988415	0.97998	0.984548	0.976088	0.979154
23	1.01747	1.05817	1.04393	1.03282	1.03145	1.02373	1.02346	1.02484	1.02652	1.00881	1.00579	1.00082	1.00714	1.01195	1.01044	1.01319	1.00322	0.991313	0.996545	0.994359	1.01029	1.00733	1.00541	1.00041	1.00251	0.999207	0.997031	1.00475	1.00289	1.00865	0.996682	0.992557	0.993621	0.990402	0.995791	0.985931	0.984138	0.994348	0.994103	0.992094	0.992776	0.991471	0.991642	0.99633	0.987678	0.979606	0.974293	0.97699	0.988891
24	1.04227	1.05612	1.03476	1.02358	1.02395	1.03061	1.01998	1.01962	1.02509	1.00315	1.00539	1.01327	1.00783	1.01028	1.00498	1.00468	1.01075	0.99861	1.00036	0.996528	1.00224	1.00226	1.00374	0.999922	1.00449	1.00004	1.00001	0.998591	0.999734	1.00189	0.999648	0.99893	0.992148	0.990014	0.993134	0.986765	0.991926	0.997446	0.992714	0.98588	0.991827	0.993444	0.987218	0.994479	0.995141	0.988579	0.98007	0.967443	1.0003
25	1.04768	1.05025	1.04092	1.02438	1.01973	1.03379	1.03083	1.02705	1.02497	1.0075	1.00364	0.999484	1.00847	1.01659	1.01224	1.00232	1.00406	0.99435	1.0028	0.999672	1.0011	0.999966	0.99799	1.01175	0.99658	1.00458	1.00343	0.996424	1.00042	1.00328	0.993791	0.988865	0.99396	0.994599	0.99434	0.988715	0.988664	0.993267	0.993842	0.98435	0.992805	0.992693	0.99696	1.00006	0.99337	0.981937	0.98417	0.9953	0.973252
26	1.05058	1.04772	1.0408	1.03169	1.03206	1.01731	1.02585	1.01973	1.02576	1.00478	1.01287	1.00386	1.00593	1.0057	1.00572	1.00709	1.00831	1.00027	1.00115	1.00427	1.00515	1.00554	1.00246	1.00404	0.998776	1.00052	1.00005	0.995532	0.996539	1.00827	1.00224	0.99081	0.990829	0.98753	0.992401	0.990252	0.983808	0.989332	0.996398	0.991901	0.991574	0.992281	0.996257	1.00003	0.983276	0.98016	0.981122	0.986552	0.99532
27	1.0675	1.04498	1.0501	1.02108	1.02126	1.03	1.02681	1.01754	1.02529	1.01395	1.00851	1.00482	1.00962	1.0108	1.00562	1.01093	1.01333	1.00196	1.00377	1.0045	1.00087	1.00128	1.00636	1.00696	1.00159	1.00365	0.996578	0.99765	0.996875	1.00154	0.998137	0.989001	0.994139	0.98619	0.991792	0.991653	0.982028	0.995277	0.997133	0.984461	0.991454	0.997089	0.998207	0.983193	0.987028	0.980514	0.971987	0.983719	0.996227
28	1.03878	1.06653	1.04678	1.03353	1.03463	1.02884	1.02954	1.02613	1.01768	0.996648	1.00462	0.998045	1.00836	1.01175	1.00588	1.00758	1.01128	1.00579	1.00466	1.0017	1.00311	0.99878	1.00424	0.997528	0.998023	0.996951	0.998139	1.00321	1.00377	1.00455	0.999677	0.992228	0.994737	0.991355	0.989875	0.984963	0.981409	0.989571	0.998871	0.98382	0.989092	0.993462	0.994548	0.992504	0.984291	0.983706	0.999611	0.995868	0.9869
29	1.05657	1.04436	1.03414	1.03337	1.03417	1.03006	1.02241	1.02486	1.02714	1.00408	1.00802	1.00147	1.00859	1.00588	1.00558	1.00568	1.00786	1.00181	1.00378	1.00399	1.00881	1.00644	1.00558	1.00074	1.0007	0.995421	0.998441	0.99496	1.00081	1.00234	0.997441	0.991436	0.990379	0.992843	0.998721	0.990033	0.986204	0.992711	0.991868	0.986772	0.997162	0.994786	0.992231	0.996818	0.995632	0.991197	0.984906	0.978906	0.978648
30	1.02791	1.074	1.07112	1.03931	1.05003	1.03333	1.04211	1.03291	1.04285	1.01738	1.00812	1.01546	1.01669	1.01397	1.00204	1.0152	1.01157	0.997732	1.001	1.00323	1.00065	1.00004	1.00919	1.00268	0.999005	1.00319	0.998083	0.993709	0.998062	1.00895	0.990167	0.984754	0.985174	0.986792	0.989145	0.990216	0.978806	0.989195	0.991886	0.982396	0.980536	0.982929	0.982075	0.981168	0.976669	0.97027	0.979138	0.982271	0.981729
[truncated: 1 more columns]

## Sheet: Lyn+CHO
Time/min	Region
	1	2	3	4	5	6	7	8	9	10	11	12	13	14	15	16	17	18	19	20	21	22	23	24	25	26	27	28	29	30	31	32	33	34	35	36	37	38	39	40	41	42	43	44	45	46	47	48	49
-5	0.994991	0.996919	0.999808	1.00138	0.995975	1.00059	0.998315	0.996184	0.997934	0.99772	0.997015	0.999097	0.998343	0.996032	0.99353	0.994732	0.995416	0.995046	0.991752	1.0018	1.00065	0.99745	0.998079	1.00543	1.00131	0.992604	0.999023	0.988424	1.02423	1.00066	1.00847	1.00579	1.00401	0.998794	1.0026	0.998529	1.00268	1.00154	0.994038	0.996566	0.999801	0.999228	1.00801	1.00988	0.986296	1.00301	0.994505	1.01388	1.0127
-4	1.00444	1.00652	1.0094	1.00942	0.994158	0.994724	0.999939	0.995639	0.999855	0.994002	0.996479	0.99577	0.993762	0.995344	0.994654	0.999944	1.00312	1.00037	0.996839	1.00358	1.00334	0.999423	1.00121	1.00058	0.998868	0.995689	0.99863	0.991583	0.997192	1.00175	1.00649	1.00613	1.00593	0.997116	1.00628	0.995012	1.01279	0.995929	1.00229	0.997612	1.00565	1.00052	1.0064	0.996826	0.985145	1.00085	1.01046	1.0102	1.01534
-3	1.00961	0.999152	1.01	1.00115	0.994147	0.999334	0.998899	0.992997	0.994816	1.00095	0.993538	0.993646	0.99625	0.999748	0.992828	0.997703	0.998668	1.00888	0.998098	1.00056	1.00345	1.00223	1.00496	1.00342	0.997919	0.994297	1.00042	0.992568	1.00271	0.99647	1.00351	1.01546	0.999645	1.00833	1.00418	0.99961	0.998529	0.996919	0.99301	0.996054	1.00176	0.999254	1.00726	1.00493	0.990572	1.00466	1.00262	1.00848	1.01139
-2	1.00161	1.00065	1.0082	0.999627	0.981805	0.997812	0.996653	0.992956	0.999127	0.994082	0.995533	0.995249	0.995502	0.997047	0.997552	1.00499	1.00099	1.00475	1.00231	1.00633	1.0049	0.999449	0.999467	1.00586	0.999155	0.99371	0.99571	0.991414	1.0022	1.00383	1.00091	1.01524	1.0023	0.989556	1.00207	0.999113	1.00559	1.00049	0.997413	0.997282	1.0051	1.00248	1.00217	1.00553	0.991038	1.00346	1.00313	1.01395	1.00952
-1	0.996976	1.00185	1.00486	1.00394	0.986489	0.997593	0.997456	0.99483	0.996394	0.998833	0.994408	0.996896	0.99747	0.998715	0.998005	1.003	1.00349	1.00221	0.99678	0.998319	1.00112	0.99927	1.00377	1.00591	0.99908	0.997046	1.00042	0.988172	1.01062	1.0033	0.998619	1.00218	0.996654	0.993041	1.00807	0.999984	1.00134	1.0009	0.99556	0.997973	1.00731	1.00095	1.00116	1.0018	0.996746	1.00635	0.995521	1.00377	0.992064
0	1	1	1	1	1	1	1	1	1	1	1	1	1	1	1	1	1	1	1	1	1	1	1	1	1	1	1	1	1	1	1	1	1	1	1	1	1	1	1	1	1	1	1	1	1	1	1	1	1
1	1.01629	1.00795	1.01906	1.01229	1.01113	1.0145	1.01168	1.00115	1.00352	1.00744	1.00045	1.00264	1.00016	1.00312	0.99965	1.00126	0.999818	1.0043	1.00375	1.00111	1.00451	0.998531	0.999689	1.00164	0.994612	0.995581	0.996658	0.987379	0.997878	0.999629	0.998366	1.00172	0.998618	0.994207	1.0008	0.996821	1.00442	0.993877	0.994544	0.997196	1.0011	0.995378	0.995578	0.995286	0.987413	0.997447	0.998841	1.00331	0.992726
2	1.00237	1.01583	1.01121	0.997543	0.99187	0.998079	1.00522	0.996522	1.00102	1.00667	0.992017	0.998508	1.0016	1.00183	0.998601	1.00102	1.00478	1.00325	1.00086	1.00478	1.00957	1.00247	1.00238	1.00994	1.00436	1.00187	1.00063	0.991229	1.0018	1.0004	1.00182	1.00425	1.00015	0.992041	1.00027	0.999085	0.996001	0.992601	0.989782	0.989174	1.00026	0.994138	0.992818	0.992162	0.988903	0.990638	0.992744	0.992115	0.977709
3	1.02704	1.00188	1.01658	1.00817	0.988253	1.00215	1.00658	0.992793	1.0002	1.00284	0.99783	1.00289	1.0056	1.0015	1.00451	1.00158	1.00279	1.00131	0.999957	1.00499	1.00344	1.00021	1.00247	1.00788	1.00395	0.999318	0.998749	0.992683	1.00487	0.999801	1.00638	1.00384	1.00152	0.991715	1.0003	0.992186	0.995991	0.990603	0.992632	0.9904	1.00849	0.9957	0.995868	0.996524	0.981253	0.994289	0.990944	0.982664	0.969447
4	1.03378	1.03342	1.01918	1.00946	0.997072	1.00865	1.00369	1.00648	1.00014	1.00044	1.00215	1.00581	1.00447	1.00307	1.00091	0.994061	1.0026	1.00209	0.994625	0.998996	1.00155	0.994748	0.999789	1.00563	0.99967	0.993972	0.9961	0.987596	1.00282	1.00247	1.00201	1.00118	1.00404	0.988632	1.00842	0.991824	0.999502	0.99416	0.994465	0.994497	0.999598	1.00335	1.00399	0.999015	0.989055	1.00163	0.996946	1.01817	0.991973
5	1.02973	1.01678	1.01226	0.997253	0.99192	0.997529	1.00465	0.994703	0.996969	1.00301	1.00489	1.00223	1.001	1.00167	0.998644	1.00328	1.00394	1.00388	0.998495	1.00222	1.00699	1.00004	1.00471	1.0095	1.00343	0.996669	0.99846	0.995002	1.00516	1.00518	1.01034	1.00369	0.996644	0.992098	1.00549	0.99424	0.997413	0.995013	0.98877	0.985847	1.00152	0.996241	0.997188	0.991839	0.987782	0.989103	0.989033	0.984308	0.983349
6	1.01672	1.01022	1.01503	1.01096	1.00436	1.01404	1.00602	1.00807	1.00139	1.0011	0.999614	1.00232	1.00157	1.00302	1.00238	1.00503	1.00474	1.0041	1.00226	1.0072	1.00715	0.999701	0.997553	1.00626	0.996167	0.9929	0.999741	0.987834	0.996442	0.995048	0.997908	1.00208	0.998798	0.990028	1.00247	0.998826	1.00045	0.988668	0.993038	0.990244	0.998737	1.00046	0.998281	1.00175	0.996389	0.997037	1.00103	1.00784	0.977979
7	1.02793	1.02974	1.02884	1.01674	1.01013	1.01235	1.004	1.00202	1.00426	1.00298	1.00141	1.0028	0.997457	0.998958	0.997928	1.00391	1.00151	1.00044	1.00077	1.00187	1.00521	0.997987	0.997529	1.00526	1.00086	0.99586	0.994139	0.992366	1.00352	0.998499	1.00036	0.997089	1.00215	0.98831	1.00611	0.999688	1.00153	0.993321	0.986918	0.991567	1.001	0.99513	1.00331	0.995592	0.986056	0.991381	0.990593	0.995473	0.980538
8	1.04027	1.00766	1.0244	1.00674	0.995445	0.994479	1.00617	1.00524	1.00329	0.996378	0.994809	1.00064	0.996143	1.00404	0.99535	0.999742	0.999568	1.00057	0.996934	0.999609	1.00443	0.994308	1.00124	1.00644	1.00009	0.994605	0.996048	0.988399	1.00293	1.00545	1.00697	1.00259	1.00268	0.998395	1.0006	0.999233	1.00977	0.992722	0.994231	0.99401	1.00654	0.997717	1.00111	0.998526	0.992672	1.00509	0.99631	1.00059	0.990355
9	1.05215	1.03932	1.02705	1.01801	0.998032	1.0027	1.00743	1.00066	0.999624	1.00169	0.997615	0.997685	0.996488	1.00368	0.998194	1.00251	1.00365	0.998194	0.992263	0.999346	0.999976	0.994607	1.00034	1.0033	1.00362	0.994531	0.997901	0.998552	1.00525	1.00509	1.00133	1.00127	1.00491	0.996835	1.00736	0.99579	0.996421	0.994165	0.994666	0.99039	1.00192	0.999261	0.99584	0.994987	0.986387	0.997137	0.987442	1.00873	1.00131
10	1.01112	1.02841	1.01829	1.00117	0.994704	1.00284	1.00132	0.995469	0.997859	1.0025	0.994739	0.994718	0.994447	0.996996	0.996149	1.00065	1.00463	1.00098	0.998348	1.00208	1.00069	0.999331	0.99533	1.00533	1.00045	0.994679	0.997733	0.989897	1.00405	0.998455	1.00421	1.0048	1.0032	0.995934	0.996702	0.996215	1.00009	0.994565	0.987399	0.990621	1.00659	0.997023	0.9988	1.00652	0.996174	1.00598	0.992745	1.02206	1.00449
11	1.08551	1.05092	1.03967	1.02282	1.00333	1.00077	1.00694	1.00022	1.00335	1.00084	0.9957	0.995302	1.00189	1.00249	0.996764	0.999352	1.00062	0.999799	0.998028	0.994671	1.00178	0.993338	0.994698	1.00352	0.998649	0.994075	0.996224	0.991691	0.99809	0.997726	1.00358	0.998131	0.997364	0.992827	1.00331	0.995796	1.00613	0.992719	0.991395	0.997443	1.00914	0.995287	0.997882	1.00122	0.989927	1.00217	1.00665	1.01856	0.997407
12	1.03817	1.01865	1.03062	1.01846	0.992639	1.00452	1.00279	0.99987	1.00464	1.00119	0.999701	0.996959	0.998773	1.00428	0.997119	0.998839	0.999937	1.0029	0.999566	1.00066	1.00869	0.998581	1.00204	1.01117	1.00371	0.992116	0.999225	0.987546	0.999241	1.00537	1.00932	1.00245	0.999185	0.990505	0.999812	1.00401	0.992307	0.99328	0.989955	0.990007	1.0007	0.992354	0.991425	0.998013	0.983322	0.988769	1.00342	1.0025	0.994694
13	1.01582	1.02711	1.00879	1.00598	1.00131	1.00438	1.00838	0.996777	0.998184	1.00035	0.999663	1.00313	0.999675	0.997857	0.997042	1.00026	0.99908	0.99955	0.999792	0.998278	1.00375	0.995583	0.999712	1.00266	1.00219	1.00159	0.993952	0.986579	1.00163	1.00142	1.00391	1.00199	1.0108	1.00079	0.999651	0.99739	0.997371	0.994107	0.990062	0.988604	1.00288	1.00346	0.996421	0.99908	0.992591	0.999145	0.993937	1.00044	1.00561
14	1.05009	1.01718	1.0162	1.01063	0.999047	0.998542	1.00665	1.00422	1.00046	0.99804	0.994697	1.00389	0.999046	1.00385	0.998453	0.99776	1.00209	0.996676	0.995022	1.00066	1.00218	0.995223	0.9989	1.00583	1.01522	0.994462	0.993279	0.990386	1.00472	1.00577	1.00934	0.99976	0.997215	0.993942	0.999733	1.00094	0.996027	0.990452	0.990803	0.993563	1.00293	0.997578	0.996918	0.991636	0.986869	1.00212	1.0007	1.00216	0.997455
15	1.02261	1.01102	1.01511	1.01118	0.998669	1.00781	1.00826	1.00693	1.00007	1.00281	1.00119	1.00633	1.00739	1.0021	1.00005	0.998864	0.998956	1.00176	0.999135	0.99618	0.998534	0.993891	0.997788	1.00644	0.999186	0.997372	0.995002	0.987275	1.0008	1.00138	1.00331	0.994992	0.997599	0.987337	1.00104	0.995961	1.00063	0.985503	0.989337	0.999294	1.00033	1.00001	0.998616	1.00232	0.993551	0.999834	1.00199	1.00474	0.989811
16	1.03196	1.02751	1.01571	1.00822	1.00071	1.00411	1.00612	1.00175	1.00574	0.998942	0.995161	0.999198	0.999958	1.00594	1.00194	1.00275	1.00489	0.997169	0.997105	1.00018	1.00018	0.996193	0.999915	1.00926	1.00236	1.00122	1.00139	0.990112	1.00232	0.995718	0.998704	1.00525	1.00575	1.00091	1.00578	0.992147	1.00174	0.989021	0.990637	0.996826	1.0013	0.995377	1.00038	0.992355	0.978688	0.995091	1.00175	0.987021	0.984281
17	1.06515	1.05087	1.03073	1.02089	1.00045	1.00546	1.00012	0.998259	1.00581	0.997856	0.996034	1.00063	1.00193	0.999923	0.998961	1.00473	1.00023	1.00036	1.00278	1.00516	1.00542	0.995651	1.00143	1.00939	1.00549	0.992861	0.997203	0.98984	1.00497	0.999768	0.999005	1.00111	0.997609	0.989167	0.994094	0.996175	0.994738	0.984966	0.981949	0.99039	0.994938	0.996205	0.99264	0.994492	0.984907	0.993944	0.992464	1.00136	1.00082
18	1.05155	1.04416	1.04675	1.0265	1.00137	1.00346	1.00915	1.00503	0.999824	1.00248	1.00015	1.0019	0.999579	1.00843	0.995667	1.00035	0.999748	1.00221	0.989274	0.998621	0.997987	0.995019	0.999373	1.00496	0.995413	0.993641	0.994117	0.987517	1.00789	0.998332	0.998848	0.996833	1.00528	0.992423	0.998465	0.995107	1.00072	0.992405	0.987496	0.995568	1.00659	1.00192	0.996056	0.996762	0.993663	0.997617	1.01071	1.01257	1.00803
19	1.06529	1.04233	1.04288	1.0336	1.01179	1.00551	1.00785	1.0081	1.00031	1.00303	0.997353	0.997664	1.00306	1.00485	1.00365	1.00274	1.00087	1.00614	1.00439	1.00435	1.00223	0.99605	1.00005	1.00622	1.00302	0.994491	0.997936	0.990057	0.995133	0.99834	1.00504	1.00154	0.999132	0.990339	1.00633	0.99596	1.00041	0.987709	0.989641	0.986816	1.00158	0.993358	0.991113	0.991389	0.982393	0.992118	1.01082	0.996804	1.0022
20	1.06823	1.05409	1.03822	1.03733	1.00764	1.00424	1.00873	1.00703	1.00366	1.00606	1.00165	1.00146	1.00114	1.00666	0.997228	1.00315	1.00625	1.00464	0.997813	1.0029	1.00112	0.998474	0.999897	1.00856	1.00235	0.996612	0.995144	0.986646	0.995251	0.997879	1.00165	1.00101	0.99609	0.997191	0.999787	0.99682	0.99589	0.986803	0.985328	0.992506	0.99927	0.993444	0.998076	0.994892	0.986471	0.995056	1.00904	0.988113	0.992709
21	1.05062	1.04893	1.03939	1.01863	1.00931	1.00828	1.00814	1.00081	1.00274	1.0037	0.997156	0.999694	1.005	1.0015	1.00122	1.00037	1.00224	1.0018	0.996952	1.00042	1.00173	0.996398	1.00372	1.00575	1.00417	0.996477	0.996427	0.989639	0.995527	0.996548	1.00539	0.999184	0.997611	0.993405	0.998847	0.996609	1.00323	0.990056	0.987466	0.9962	0.995705	0.991651	0.993945	0.99531	0.983968	0.998199	0.991611	1.00039	1.0057
22	1.03329	1.02717	1.02684	1.02256	1.00569	0.996643	1.01007	1.00949	1.00115	1.00474	1.00331	1.00038	0.998122	1.00428	1.00067	0.998321	1.00079	0.999862	0.998595	0.998168	1.00062	0.996508	0.995341	1.00394	1.00085	0.990757	0.997585	0.987127	1.00456	0.998255	1.00238	0.991387	1.00247	0.991593	0.999025	0.992834	1.00155	0.995385	0.987261	0.99458	1.00508	0.995227	0.994982	0.998008	0.993794	1.00759	0.997278	1.00508	1.00965
23	1.05173	1.04566	1.03179	1.02784	1.00886	1.00919	1.01315	1.00373	1.00374	1.00518	1.00228	0.997589	0.999514	1.00233	1.00035	1.00206	1.00328	1.00328	0.996189	1.00253	0.998656	0.995724	0.999255	1.00702	1.00492	0.993331	0.996136	0.990954	1.00275	0.999232	0.996881	1.00087	1.00016	0.98658	1.00097	0.991379	0.990624	0.989429	0.991124	0.990794	0.997455	0.997475	0.992109	0.992456	0.982651	0.997254	0.996792	0.993121	0.989316
24	1.05047	1.03089	1.03116	1.02553	1.00394	1.00312	1.0208	1.01075	1.00697	1.00109	1.00246	1.00712	0.998087	1.00545	1.0028	1.00537	1.00004	0.998985	0.993142	0.998185	0.999406	0.99579	1.00198	1.00765	1.00456	0.995481	0.994706	0.991443	1.00031	0.996699	1.0002	1.00198	0.996824	0.987437	0.996502	0.991632	0.997766	0.987889	0.988121	0.997536	0.998423	0.997167	0.998619	0.997977	0.986944	0.993904	0.985968	1.00404	0.999008
25	1.05581	1.0516	1.03887	1.01794	1.00493	1.00714	1.00779	0.997331	0.997825	1.00378	1.00269	1.00668	1.00325	1.00595	1.00038	0.999003	1.00396	1.00356	1.00118	1.0043	1.00611	0.999423	1.00208	1.00761	1.00849	0.997729	0.99853	0.991296	0.999864	0.994676	1.00393	0.996995	1.0017	0.985696	0.998409	0.988924	0.997662	0.984571	0.981061	0.995293	0.997274	0.990285	0.992389	0.991837	0.9774	0.985755	0.993658	1.0002	0.990802
26	1.02111	1.04374	1.04105	1.02567	1.00958	1.00241	1.01252	1.0062	1.00259	1.00363	0.998869	1.00237	1.00042	1.00778	0.99952	1.00046	0.998206	1.00077	0.990957	1.00205	0.999989	0.998326	0.998351	1.00543	1.00296	0.998909	0.99509	0.987878	0.998819	0.993417	0.99746	1.00323	0.999131	0.989188	0.997561	0.995636	0.997715	0.986863	0.98916	0.993259	1.00431	1.00039	0.998994	0.997067	0.987961	1.00017	0.999602	0.994228	1.00359
27	1.05447	1.03396	1.05963	1.02212	1.0008	1.00761	1.01316	1.00404	1.00877	1.00822	1.00085	1.00364	1.00615	1.00622	0.998484	0.997857	1.00307	1.00005	0.990776	0.996862	0.998501	1.00084	0.996963	1.00507	0.997279	0.994763	0.993649	0.983539	0.999192	0.996805	1.001	1.00163	0.99775	0.990722	0.999221	0.996312	1.00118	0.988317	0.989282	0.995992	1.00959	0.994016	0.997776	1.00041	0.991115	1.00173	0.997551	1.00383	0.998646
28	1.01537	1.02879	1.03318	1.02246	1.00415	1.00909	1.01757	1.01565	1.00931	1.00614	1.0016	1.0013	1.00074	1.00512	0.998887	1.00167	1.00229	1.00165	0.998173	1.00445	0.997823	1.00081	0.99477	1.00793	0.999841	0.99466	0.991358	0.985601	0.999541	0.998168	1.00169	1.00343	0.999925	0.99736	0.993262	0.99284	0.994696	0.988597	0.986852	0.989647	1.00118	0.995705	0.996628	0.99396	0.982771	1.0025	0.995587	0.999396	0.994637
29	1.0429	1.03214	1.03578	1.01693	1.01188	1.01292	1.01059	1.00677	1.01152	1.00637	1.00193	1.00336	1.00522	1.00359	0.997814	1.00274	1.00018	0.997299	0.993631	0.999079	0.99988	0.992658	0.995167	1.00727	1.0025	0.992293	0.996701	0.987503	0.997697	0.998887	0.997346	0.999841	1.00271	0.989782	1.00105	0.998669	0.998204	0.987188	0.990978	0.992282	0.999573	1.00122	0.996208	0.990972	0.986538	0.995183	0.995614	1.00779	1.0042
30	1.05047	1.03202	1.03182	1.0147	1.01105	1.00927	1.0085	1.00369	1.00323	1.0085	1.00112	1.00184	0.998898	1.00271	0.997832	0.99943	1.00005	0.999117	1.00039	1.00413	1.0051	0.999205	1.00259	1.00753	1.0047	0.99461	0.997596	0.988245	0.99822	0.99677	0.996745	0.998929	1.00352	0.985739	0.996678	0.99537	1.00015	0.983962	0.985592	0.994643	0.998037	0.987158	0.990038	0.989271	0.986533	0.988996	0.996591	1.0062	0.996346
[truncated: 1 more columns]

## Sheet: Lyn+ML7
Time/min	Region
	1	2	3	4	5	6	7	8	9	10	11	12	13	14	15	16	17	18	19	20	21	22	23	24	25	26	27	28	29	30	31	32	33	34	35	36	37	38	39	40	41	42	43	44	45	46	47	48	49
-5	0.988065	0.984724	0.998574	0.999626	1.0079	1.0067	1.0053	1.01022	1.00161	0.999369	1.00222	1.00702	1.01571	1.0003	0.996021	0.998247	1.00843	0.994249	0.998357	1.00325	1.00678	0.996979	0.99325	1.0031	0.994506	0.992171	0.996595	1.00043	1.00734	1.00404	1.00073	0.998883	0.991531	0.991396	0.999389	0.991225	0.998342	1.01266	1.00453	0.988835	0.996419	1.00925	0.989407	0.998068	0.995961	1.01256	1.01661	0.989302	1.01844
-4	1.04052	1.006	0.998774	1.00672	1.00782	1.00433	1.00762	1.00724	0.98795	0.998734	0.991972	1.00666	1.00855	1.00052	0.99972	1.00862	1.00005	0.99127	0.998828	1.00003	1.01256	1.00345	0.998048	1.00225	0.997893	0.989934	0.995859	1.00364	1.00355	1.00551	1.00166	0.999482	0.984071	0.999736	0.994856	0.986632	0.99621	1.00959	1.01281	1.00406	1.00438	1.0053	1.00409	1.00167	1.00007	1.00575	0.99706	0.961493	1.00231
-3	1.03627	0.993816	0.989189	1.00373	1.00961	1.0033	1.02093	1.007	0.996461	0.999658	0.99145	1.00063	1.00094	1.00214	0.991278	0.998693	1.01099	0.992661	0.992183	0.992834	1.01385	0.99416	0.997759	0.9998	0.995944	0.990084	0.995597	1.00564	1.00496	1.00371	1.00567	0.997418	0.993418	0.99473	1.0049	0.993905	0.9955	1.00885	1.00462	1.00956	1.00388	0.993938	0.994641	1.0032	1.00914	1.02321	1.01201	0.976446	0.989702
-2	1.03699	0.99974	0.991598	0.998583	1.01236	1.02517	1.01968	0.99587	1.00073	1.00477	0.998663	0.997176	1.00285	1.00613	0.994292	0.995424	1.00196	0.997375	0.99553	0.993734	1.00941	1.00311	0.997813	1.00429	0.994658	0.992159	1.00454	1.00413	1.00351	0.992212	0.99712	0.988049	0.999885	0.993608	0.997562	0.995283	0.99546	0.998558	1.00387	0.990747	0.99754	1.00069	1.00377	0.992756	1.01064	1.00301	0.990559	0.968976	1.00222
-1	1.03087	0.992658	0.985254	0.992253	1.00946	1.01579	1.00814	0.998749	0.994229	1.00114	0.994307	1.00323	1.00621	1.00006	0.995995	1.00113	1.00109	0.990774	1.00135	1.00251	1.00114	0.996889	0.999523	0.993261	0.991121	0.998135	0.994223	0.998107	0.997664	1.00798	0.997269	0.996646	0.997648	0.99605	0.985925	0.997777	0.99987	1.00403	1.01726	1.00646	1.00517	1.00734	1.0037	0.989165	1.0285	1.01373	1.02658	0.970658	1.02728
0	1	1	1	1	1	1	1	1	1	1	1	1	1	1	1	1	1	1	1	1	1	1	1	1	1	1	1	1	1	1	1	1	1	1	1	1	1	1	1	1	1	1	1	1	1	1	1	1	1
1	0.983502	0.994109	0.978149	1.00232	1.01243	1.02022	1.01836	1.00274	0.997183	1.00243	0.995706	1.00631	1.01041	0.996137	0.988719	0.999354	1.00434	0.99182	0.999464	1.01009	1.01433	0.998584	0.997302	1.00448	0.995831	0.998071	0.991458	1.00276	1.00944	1.00321	0.997206	0.999619	0.994577	0.99555	0.997838	0.991074	0.991859	0.996701	1.00024	0.990568	0.991673	0.997624	0.996004	0.991102	0.999553	1.01067	1.01038	0.9739	1.00379
2	1.02612	1.00929	0.986173	1.00107	1.00201	1.01208	1.01444	1.00687	0.999847	0.999443	0.992483	1.00531	0.995038	1.00352	0.992741	1.00127	1.01155	1.00054	1.00581	1.00747	1.01556	1.00622	1.00189	1.00688	1.00536	1.00856	1.00975	1.01168	1.01388	1.00353	0.994022	0.992228	0.987462	0.984578	0.988248	0.996274	0.995692	1.00154	1.00338	1.00197	1.00001	0.995752	0.980516	0.985487	0.969441	0.981763	0.959896	0.932331	0.963459
3	1.05799	0.999218	0.993594	0.999036	0.998326	1.01778	1.02155	1.01552	1.00166	0.995807	1.00506	1.00272	1.00572	0.997325	0.999745	0.997274	1.00209	0.991569	1.00025	1.00069	1.01609	1.01013	1.00269	1.00639	0.99587	0.998143	1.00004	1.01262	1.01203	1.00473	1.00176	1.00447	0.99014	0.983834	0.982473	0.985236	0.994394	1.00809	1.00136	0.986818	0.995157	1.00225	0.99611	0.979064	0.986603	0.983854	0.975651	0.947237	0.996788
4	1.05498	1.00262	0.98399	0.998426	0.999672	1.0111	1.00698	1.0017	0.997258	0.993487	0.991608	1.0021	1.00665	0.998232	0.996598	1.00221	1.00686	1.00227	0.998054	1.01154	1.01342	1.00391	1.0025	1.00211	1.00584	1.00906	0.999559	1.01383	1.00361	0.9983	1.00072	0.995927	0.997565	0.99023	0.992541	0.985391	0.987517	1.00575	1.00349	0.996575	1.00003	0.994125	0.991124	0.985055	0.992054	0.992777	0.982784	0.952572	0.964577
5	1.04159	0.998691	0.968727	0.989798	0.991233	0.995286	1.00928	1.00575	0.991201	1.00098	0.992069	1.00759	1.00261	1.00153	1.00698	0.995546	1.00701	0.998818	1.00647	1.00222	1.01393	1.00714	1.00776	1.01114	1.00197	0.999449	1.01218	1.0111	1.01349	1.0076	0.994055	0.990441	0.984497	0.997068	0.989107	0.986492	0.993324	0.997554	0.997192	0.995683	1.00838	0.999374	0.99198	0.985474	0.981401	0.979323	0.987679	0.953839	0.956889
6	1.0625	1.0053	0.98361	0.99427	0.999424	0.994714	1.00887	1.00294	0.998093	0.995233	0.992872	0.999908	1.00753	0.998912	0.999777	1.00144	1.01402	0.996596	0.9985	1.00277	1.01748	1.01097	1.00135	1.00699	1.00289	1.00024	1.00276	1.01548	1.01664	1.00297	0.993274	0.989679	0.989596	0.987021	0.989536	0.984323	0.989202	0.999482	1.01249	1.00143	0.995984	0.995702	0.993843	0.997398	0.988277	0.989558	0.970746	0.933087	0.964056
7	1.0563	0.97863	0.971938	0.970934	0.979245	1.00143	0.999656	0.99605	0.984771	0.988717	0.984822	1.00294	1.00583	1.00451	1.00755	1.00774	1.02067	1.00285	1.00748	1.01238	1.01767	1.00656	1.00991	1.01127	0.999691	1.00497	1.00844	1.0112	1.01469	1.00377	1.00455	0.997219	0.990381	0.988808	0.992328	0.989689	0.99516	1.00275	1.00574	0.991517	0.992105	0.981349	0.974297	0.978085	0.982548	0.969166	0.969449	0.941319	0.966785
8	0.976909	1.01097	0.992493	1.00898	0.998923	1.00722	1.01498	0.998644	0.986951	1.00428	1.00184	1.00271	1.00402	1.00892	0.997126	1.00533	1.00801	0.992777	1.00435	1.00617	1.01858	1.00865	1.00678	1.00855	1.00485	1.0036	1.005	1.00439	1.00695	0.991206	1.00333	0.994683	0.989188	0.993647	0.985544	0.989697	0.998322	1.00222	0.98986	0.989853	0.982912	0.985223	0.988779	0.987673	0.982054	0.985015	0.976119	0.942691	0.973528
9	0.993424	0.965297	0.985169	1.00526	1.01447	1.00574	1.02806	1.00002	0.998805	1.00404	0.998321	0.997908	1.00574	0.999199	0.993599	1.00488	1.01347	1.00379	1.00333	1.00815	1.01451	1.01192	1.00626	1.00652	1.00176	1.00299	1.00418	1.01014	1.01325	1.00406	0.997232	0.990322	0.986448	0.990484	0.986344	0.97751	0.989334	0.997061	0.991374	0.981827	0.991462	0.991168	0.977703	0.977819	0.985407	0.978043	0.973517	0.948236	0.97009
10	0.996551	0.996137	0.987423	0.985979	0.995494	1.01254	1.00333	0.997535	0.992786	0.995366	0.980421	1.00262	1.0053	1.00196	0.997408	1.00085	1.01292	1.00472	1.01134	1.0083	1.01414	1.00885	0.999656	1.00415	1.00495	0.996938	1.00963	1.0052	1.02072	1.00347	0.990782	0.995059	0.98711	0.986053	0.98701	0.988517	0.992688	1.00474	1.00294	1.00005	0.993645	0.999651	0.984337	0.985373	0.993618	0.978271	0.978535	0.939676	0.969966
11	1.04142	1.01822	1.01726	1.0125	0.996002	0.991824	1.00538	0.985293	0.995005	0.997937	0.996041	1.00952	1.00777	1.00017	1.00208	1.00528	1.00977	0.996633	1.00317	1.00639	1.01722	1.00802	1.00781	1.00906	1.01478	1.0136	1.01368	1.0144	1.01483	1.00359	1.00042	0.992769	0.989792	0.978788	0.98627	0.982499	0.983373	0.999838	0.99506	0.986672	0.990421	0.990935	0.979298	0.964194	0.978138	0.960738	0.957408	0.932753	0.974216
12	1.03033	1.0321	0.993864	1.00681	1.01598	1.00763	1.01612	0.997472	0.995182	1.00204	0.995183	0.996426	1.00342	1.00034	0.992631	0.998314	1.01131	0.997769	1.01002	1.00375	1.01685	1.00937	1.01261	1.01088	1.01104	1.00937	1.0154	1.01105	1.00989	0.999915	0.992278	0.989922	0.985431	0.985171	0.97962	0.981168	0.98675	0.995606	0.999208	0.985202	0.996102	0.980789	0.967622	0.973219	0.983907	0.959771	0.981252	0.963503	0.985134
13	1.02961	0.994251	0.987534	0.979644	0.99097	0.996839	1.00573	1.00092	0.987278	0.998785	0.991596	1.00042	1.007	0.992907	0.995749	1.00199	1.00215	0.998651	1.00223	1.00723	1.02426	1.00884	1.00263	1.01614	1.01368	1.0164	1.01791	1.01529	1.0074	0.998753	0.992168	0.992229	0.997153	0.988036	0.980038	0.981087	0.976839	1.0057	1.00041	0.992129	1.00358	0.989098	0.972684	0.972892	0.974947	0.968119	0.983097	0.942185	0.981118
14	1.06284	1.02209	1.0026	0.996948	1.00181	0.99646	1.00369	1.00378	0.985963	1.00204	0.999838	1.00275	1.00966	1.00267	0.994872	1.00683	1.00975	1.00078	1.00303	1.00746	1.01109	1.01034	1.01397	1.01817	1.01152	1.01089	1.00996	1.01366	1.01706	1.00768	0.999436	0.984867	0.985613	0.985979	0.988324	0.979196	0.982512	0.995937	0.991685	0.979083	0.991951	0.985269	0.972605	0.97592	0.970887	0.959244	0.950473	0.938646	0.994113
15	1.02335	0.999352	0.978958	0.988203	0.990226	1.00834	1.00283	0.999257	0.998554	0.996501	0.994951	1.0087	1.00691	0.995967	1.00559	0.997779	1.01049	1.00598	1.00852	1.02028	1.01145	1.00345	1.00965	1.01184	1.00952	0.999341	1.01328	1.01914	1.01323	1.00848	0.991255	0.994959	0.982551	0.991453	0.974885	0.983418	0.985982	0.9903	0.998016	0.981258	0.989735	0.993291	0.977046	0.976913	0.986081	0.97211	0.955946	0.92992	0.963542
16	1.03949	1.00651	0.995567	0.998043	0.999084	1.00657	1.00107	1.00023	0.999488	1.00258	0.997493	1.00897	1.01399	1.00133	0.997552	1.00407	1.00228	0.99319	1.00662	1.0077	1.01831	1.01224	1.01262	1.01541	1.00448	1.00654	1.0116	1.01499	1.01039	0.998423	0.99282	0.99052	0.996429	0.986166	0.97736	0.986492	0.983447	0.998408	0.987224	0.993779	0.986793	0.98607	0.987764	0.97157	0.981685	0.957575	0.951443	0.936311	0.956942
17	1.02922	1.02039	1.0088	1.01415	1.00574	1.01013	1.00953	0.998251	0.993864	1.00092	0.994545	0.99937	1.00203	0.993881	0.999722	1.00004	1.00444	0.998359	1.0009	1.00764	1.01131	1.01231	1.01025	1.01126	1.01552	1.00368	1.01123	1.01416	1.02104	1.00202	0.993933	0.981484	0.990929	0.980109	0.973893	0.97907	0.983824	0.997321	0.989446	0.983606	0.996959	0.996569	0.990763	0.981134	0.980135	0.981029	0.961604	0.963007	0.979749
18	1.01703	1.00677	1.01429	0.998541	0.991321	1.00756	1.01006	1.00615	1.0002	1.00858	1.00164	1.01089	1.01411	1.01117	1.00101	1.00392	1.01179	0.99649	1.00891	1.00907	1.01871	1.01323	1.01536	1.01213	1.00409	1.01158	1.00443	1.01034	1.00861	0.998099	0.987898	0.986558	0.98544	0.984993	0.983822	0.974262	0.975004	0.983427	0.99513	0.979087	0.972403	0.987419	0.983414	0.977568	0.975122	0.968519	0.951911	0.939439	0.961632
19	1.03751	1.00445	0.984234	0.989052	1.00177	1.0003	1.01428	0.996243	1.00701	0.999426	1.00025	0.997968	1.00776	1.01908	0.99355	0.998131	1.01412	0.997771	1.00822	1.01315	1.02546	1.01129	1.01867	1.01347	1.00774	1.00839	1.00897	1.014	1.02046	1.02075	1.02663	0.998375	0.997403	0.986387	0.978963	0.970787	0.973286	0.980429	0.979529	0.982194	0.993723	0.981798	0.984638	0.970257	0.987281	1.00201	0.992017	0.949022	0.967708
20	1.03966	0.971744	0.99063	1.01129	1.02447	1.00849	1.01668	1.00589	0.999014	1.0012	0.999988	1.00834	1.01511	1.00216	0.993541	1.00142	1.00367	0.999964	1.00539	1.00753	1.03228	1.01088	1.01314	1.01084	1.01152	1.01182	1.01502	1.01471	1.01975	1.012	0.994521	0.996533	0.986076	0.97876	0.985604	0.978684	0.980076	0.981221	0.981267	0.975234	0.973696	0.979819	0.971009	0.969418	0.955049	0.945653	0.95632	0.937772	0.959663
21	1.09857	1.01202	1.00874	1.01171	1.01504	1.00692	1.01374	0.999924	0.99039	0.995786	0.991001	1.00583	1.00266	0.999549	0.993639	1.01182	1.00255	0.997837	1.01073	1.00722	1.02385	1.0161	1.00528	1.0161	1.01409	1.01378	1.01919	1.01979	1.02507	1.0108	0.997108	0.991321	0.986163	0.969698	0.982352	0.97147	0.976408	0.987606	0.980799	0.979447	0.975528	0.97357	0.972145	0.962454	0.962436	0.953554	0.948539	0.915854	0.957223
22	0.970859	0.997135	0.98106	0.983506	0.989579	0.998402	1.01433	1.01385	1.00404	1.00495	0.985322	1.01139	1.01304	1.01527	1.0015	1.01805	1.02302	1.01094	1.01732	1.01591	1.02508	1.00762	1.01358	1.01558	1.01445	1.01652	1.02127	1.02405	1.01228	1.01262	0.992433	0.976036	0.983414	0.976497	0.970646	0.969407	0.967202	0.975257	0.974372	0.975814	0.962203	0.970587	0.95752	0.957613	0.950673	0.915036	0.9146	0.897284	0.936463
23	0.980388	1.01126	0.994956	1.01193	1.01072	1.00198	1.01544	1.01426	1.00333	1.0021	0.993068	1.00096	0.991987	0.992033	0.997665	0.997167	1.00107	0.990863	0.997677	1.00754	1.0185	1.00393	1.00594	1.00701	1.00767	1.00167	1.01424	1.01655	1.01658	1.01983	0.98845	0.990471	0.996331	0.986604	0.98616	0.977402	0.982026	0.990459	0.992234	0.981866	0.99294	0.983592	0.959874	0.970527	0.990547	0.973091	1.0149	0.969875	1.01733
24	1.07874	0.970758	0.983589	0.992029	0.991147	1.00314	1.00882	1.00804	0.997737	1.00941	0.988864	1.00511	1.0085	0.999621	0.995269	1.00279	1.01734	1.00731	1.01791	1.01316	1.01601	1.01336	1.01227	1.01645	1.01266	1.00521	1.01656	1.01746	1.03066	1.01046	0.998789	0.989819	0.986017	0.982122	0.971013	0.973684	0.976545	0.984368	0.9739	0.977781	0.97588	0.96967	0.960728	0.96427	0.960357	0.969424	0.955539	0.915804	0.941673
25	1.0037	0.990141	1.02211	1.00823	1.00349	0.998273	1.00497	1.01617	1.00013	1.00439	0.998708	1.01441	1.00595	0.999957	0.990749	1.00506	1.01097	1.00765	1.00927	1.0123	1.02631	1.01342	1.00746	1.00428	1.00682	1.01526	1.0156	1.03235	1.02283	1.01617	0.997885	0.98532	0.985337	0.964217	0.971508	0.974291	0.96944	0.988135	0.988627	0.973434	0.989022	0.971262	0.977403	0.960788	0.956811	0.95518	0.959999	0.91564	0.973347
26	0.99249	0.997738	0.982522	0.993124	1.00667	1.00516	1.01524	1.01164	0.996612	0.999057	1.00495	1.01091	1.00866	1.00597	1.00269	1.00537	1.01719	1.00121	1.01166	1.00917	1.02337	1.01082	1.00874	1.01548	1.00853	1.00909	1.00642	1.01148	1.02968	1.0196	0.995052	0.99016	0.984488	0.970649	0.977558	0.976297	0.975498	0.985105	0.98526	0.980023	0.979162	0.976491	0.967005	0.949681	0.953628	0.964603	0.96796	0.925693	0.95282
27	1.03348	0.997727	0.995837	0.995884	1.01503	0.986003	0.993837	0.99687	0.99349	0.993312	0.993823	1.0024	1.01218	1.00423	1.00085	1.0105	1.01875	1.00921	1.02117	1.00671	1.0313	1.02069	1.01086	1.01989	1.0144	1.01165	1.01622	1.01549	1.02178	1.01647	0.99488	0.985767	0.981934	0.981076	0.968995	0.975743	0.974853	0.990651	0.987545	0.979695	0.991142	0.98549	0.965903	0.964817	0.954736	0.953707	0.953409	0.922118	0.938013
28	1.0618	0.992484	0.994357	1.00884	1.01007	1.0176	1.01148	1.00184	0.999972	1.00402	0.994617	1.0007	1.00669	0.997684	0.997579	0.997273	1.01124	1.00035	1.0005	1.00052	1.02477	1.01461	1.01472	1.01043	1.01089	1.01328	1.01697	1.01558	1.02357	1.01122	1.00348	1.0038	0.987303	0.981101	0.971806	0.968932	0.970005	0.991247	0.989765	0.985584	0.98306	0.964616	0.975734	0.970748	0.986313	0.981872	0.960949	0.918932	0.933688
29	1.04324	0.983214	0.998913	0.998167	1.00268	0.999572	1.01527	0.993533	1.00392	1.00639	1.00283	1.01441	1.0013	0.999219	1.00099	1.00794	1.01771	1.01168	1.01763	1.01114	1.03073	1.01325	1.00763	1.01133	1.01038	1.01505	1.01269	1.00914	1.0174	1.01825	1.0006	0.990736	0.976407	0.980629	0.973348	0.976376	0.968961	0.986739	0.986837	0.979908	0.991303	0.972518	0.959364	0.951769	0.945366	0.956969	0.974875	0.941789	0.961475
30	1.0492	0.994865	1.00508	1.00733	1.0212	1.00892	1.00425	1.01083	1.01103	1.01313	1.00284	1.00233	1.01345	1.01245	1.00724	1.00965	1.00781	1.00644	1.01179	1.01331	1.01634	1.0257	1.01251	1.01437	1.00562	1.01473	1.01335	1.01612	1.00572	1.00643	0.99002	0.985461	0.981076	0.97314	0.973624	0.970486	0.972726	0.987606	0.979205	0.969131	0.968078	0.983045	0.970261	0.971185	0.963496	0.962137	0.97692	0.942964	0.915491
[truncated: 1 more columns]

[truncated: 11 more sheets: Lyn+CytoD, Lyn+NOCO, Lyn-5dyn, Lyn-40dyn, Lyn-20dyn, Kras-5dyn, Kras-20dyn, Kras-40dyn, Cyto+5dyn, Cyto-20dyn, Cyto+40]
