# Supplementary material for: FRET biosensor allows spatio-temporal observation of shear stress-induced polar RhoGDIα activation
Source: Commun Biol. 2018 Dec 10;1:224. doi: 10.1038/s42003-018-0232-2 (PMC6288100; doi:10.1038/s42003-018-0232-2)
Supplement: Supplementary file 4 — Supplementary Data 3 [file 42003_2018_232_MOESM4_ESM.xlsx]

## Sheet: Sheet1
5dyn/cm²					20dyn/cm²					40dyn/cm²
group	upstream	downstream			group	upstream	downstream			group	upstream	downstream
Cyto	1.02274	0.980133			Cyto	0.996577	1.0021			Cyto	0.982951	0.977617
Cyto	0.99235	1.0107			Cyto	0.972757	0.988654			Cyto	1.00205	1.0191
Cyto	1.00623	1.00344			Cyto	1.01373	1.06899			Cyto	1.01147	1.02344
Cyto	1.00073	1.00019			Cyto	0.915782	1.00315			Cyto	0.996125	0.990419
Cyto	0.978932	1.01933			Cyto	0.959965	1.02002			Cyto	0.996108	1.00969
Cyto	1.00124	0.97417			Cyto	0.973284	1.04564			Cyto	1.00142	0.995903
Kras	1.01313	1.13858			Cyto	0.938949	0.982968			Cyto	1.01664	0.999271
Kras	1.00673	1.03051			Cyto	0.982997	0.997914			Cyto	1.03167	0.995039
Kras	0.977603	1.13628			Cyto	1.01568	1.02714			Cyto	1.0113	0.997454
Kras	0.97241	1.03615			Cyto	1.031	1.02383			Cyto	1.00875	1.00276
Kras	0.997797	1.04523			Kras	0.977846	1.0034			Cyto	1.00205	1.0191
Kras	1.01076	1.03429			Kras	0.971977	1.00541			Kras	1.04104	0.976393
Kras	0.976993	1.01433			Kras	1.00859	1.01991			Kras	0.97167	0.997032
Kras	1.00704	1.03315			Kras	0.988792	1.05835			Kras	0.9477	0.978766
Lyn	1.02931	1.03147			Kras	0.997342	1.02496			Kras	0.934285	1.07488
Lyn	1.02989	1.03117			Kras	1.02381	1.01837			Kras	0.988227	1.05064
Lyn	0.99695	1.0457			Kras	0.996514	1.02536			Kras	1.03731	1.06081
Lyn	1.01388	1.01281			Kras	1.03288	1.06605			Kras	0.990711	1.06005
Lyn	0.907252	0.96626			Kras	0.977921	1.0346			Kras	0.984866	1.02093
Lyn	1.00016	1.04303			Lyn	0.974424	1.00531			Kras	0.871655	1.07007
					Lyn	1.00005	1.01499			Kras	0.913979	1.09307
					Lyn	0.93032	1.03316			Kras	0.919974	1.04023
					Lyn	1.01303	1.01852			Lyn	1.02042	1.00037
					Lyn	0.982352	1.0439			Lyn	0.982534	1.02289
					Lyn	0.984792	1.0125			Lyn	1.00102	1.04479
					Lyn	0.961931	1.03054			Lyn	0.975705	1.02854
					Lyn	1.00292	0.990339			Lyn	0.957788	1.02826
					Lyn-BA	0.975396	1.05626			Lyn	0.977843	1.02116
					Lyn-BA	0.900464	1.09183			Lyn	0.995556	0.967595
					Lyn-BA	0.923963	1.11637			Lyn	0.992218	0.992088
					Lyn-BA	0.996429	1.01711			Lyn	0.985271	0.99083
					Lyn-BA	0.967333	1.00902			Lyn	0.990189	0.991934
					Lyn-BA	0.971247	1.07046			Lyn	1.01419	0.975413
					Lyn-BA	0.986412	1.11857
					Lyn-BA	0.945327	1.05075
					LynCHO	0.997303	1.05189
					Lyn-CHO	0.971801	1.01517
					Lyn-CHO	0.991179	1.01811
					Lyn-CHO	0.95936	1.01477
					Lyn-CHO	0.960771	0.980993
					Lyn-CHO	0.995591	1.03607
					Lyn-CHO	0.971896	1.04703
					Lyn-CHO	1.01403	1.01297
					Lyn-CHO	0.954319	1.03427
					Lyn-CHO	0.974349	1.04832
					Lyn-ML7	0.921034	1.09433
					Lyn-ML8	0.994012	1.01346
					Lyn-ML9	0.943894	1.13765
					Lyn-ML10	0.872043	1.04248
					Lyn-ML11	0.956861	1.0584
					Lyn-CytoD	0.962138	1.03417
					Lyn-CytoD	0.984232	1.0176
					Lyn-CytoD	0.94637	1.08231
					Lyn-CytoD	0.968685	1.03668
					Lyn-CytoD	0.973458	1.04941
					Lyn-CytoD	0.95843	1.05467
					Lyn-CytoD	0.973491	1.04596
					Lyn-CytoD	0.969719	1.08332
					Lyn-CytoD	0.98086	1.01232
					Lyn-NOCO	0.949973	1.07995
					Lyn-NOCO	1.05406	1.17678
					Lyn-NOCO	0.960158	1.05988
					Lyn-NOCO	1.04548	1.08903
					Lyn-NOCO	0.990829	1.02596
					Lyn-NOCO	0.979965	1.18138
					Lyn-NOCO	0.859801	1.27473
					Lyn-PP1	1.02904	0.945978
					Lyn-PP2	1.00682	0.978929
					Lyn-PP3	1.02899	0.99352
					Lyn-PP4	1.14564	1.01887
					Lyn-PP5	1.17187	0.973469
					Lyn-PP6	1.10081	0.99013
					Lyn-PP7	1.01858	0.983761
					Lyn-PP8	1.02503	1.03069
					Lyn-PP9	1.02899	0.99352
					Kras-CHO	1.00358	1.01903
					Kras-CHO	0.974635	1.01734
					Kras-CHO	1.0109	1.01693
					Kras-CHO	0.995154	1.00534
					Kras-CHO	0.970774	0.989799
					Kras-CHO	0.984224	1.00896
					Kras-CHO	0.969204	1.02079
					Kras-ML7	1.01057	1.02662
					Kras-ML7	0.968053	1.04503
					Kras-ML7	0.980799	1.04194
					Kras-ML7	0.992928	1.02376
					Kras-ML7	1.0021	1.01648
					Kras-CytoD	0.986818	1.02542
					Kras-CytoD	1.00506	1.00813
					Kras-CytoD	0.992952	1.02196
					Kras-CytoD	1.01245	1.0542
					Kras-CytoD	1.03015	1.04565
					Kras-NOCO	0.951561	1.01368
					Kras-NOCO	0.990835	1.00965
					Kras-NOCO	0.994391	1.01221
					Kras-NOCO	0.985281	1.02875
					Kras-NOCO	1.06008	1.15467
					Kras-PP1	1.0063	0.986286
					Kras-PP1	1.0172	0.986395
					Kras-PP1	1.03137	0.985644
					Kras-PP1	1.09996	0.976141
					Kras-PP1	1.00278	0.952131
					Reverse test	0.876904	0.853487
					Reverse test	0.896919	0.901004
					Reverse test	0.956358	0.987719
					Reverse test	0.924789	0.994858
					Reverse test	0.888918	0.861292
					Reverse test	0.880816	0.895209
					R66E	0.937377	0.875128
					R66E	0.91007	0.852281
					R66E	0.947524	0.889694
					R66E	0.975582	0.908864
					R66E	0.96434	0.861191
					R66E	0.965171	0.855118
					R66E	0.987898	0.927812
					R66E	0.95043	0.904956
					R66E	0.94337	0.912292
					R66E	0.902284	0.87242
					R66E	0.924612	0.884076
					R66E	0.940812	0.905911
					R66E	0.916435	0.818948
					R66E	0.972281	0.96618
